# Supplementary material for: Integrative proteomic profiling of lung tissues and blood in acute respiratory distress syndrome
Source: Front Immunol. 2023 May 1;14:1158951. doi: 10.3389/fimmu.2023.1158951 (PMC10184823; doi:10.3389/fimmu.2023.1158951)
Supplement: Supplementary file 1 [file DataSheet_1.zip]

Archive with 5 entries (5 files):
- Data Sheet 1/Supplemental Table 1. STRING network -lungs default  node.csv
- Data Sheet 1/Supplemental Table 2. STRING network serum default node.csv
- Data Sheet 1/Supplemental Table 3. PRM validation in lung samples.docx
- Data Sheet 1/Supplemental Table 4. PRM validation in lung samples.docx
- Data Sheet 1/Supplementary Figures.pdf
