# Supplementary material for: Integrative proteomic profiling of lung tissues and blood in acute respiratory distress syndrome
Source: Front Immunol. 2023 May 1;14:1158951. doi: 10.3389/fimmu.2023.1158951 (PMC10184823; doi:10.3389/fimmu.2023.1158951)
Supplement: Supplementary file 1 [file DataSheet_1.zip › Data Sheet 1/Supplemental Table 1. STRING network -lungs default node.csv]

@id	display name	MCODE::Clusters (2)	MCODE::Node Status (2)	MCODE::Score (2)	name	query term	selected	shared name	stringdb::canonical name	stringdb::database identifier	stringdb::description	stringdb::enhancedLabel Passthrough	stringdb::full name	stringdb::namespace	stringdb::node type
stringdb:10090.ENSMUSP00000068731	Rgs14		Unclustered	4.0	10090.ENSMUSP00000068731	P97492	false	10090.ENSMUSP00000068731	P97492	10090.ENSMUSP00000068731	Regulator of G-protein signaling 14; Regulates G protein-coupled receptor signaling cascades. Inhibits signal transduction by increasing the GTPase activity of G protein alpha subunits, thereby driving them into their inactive GDP-bound form. Besides, modulates signal transduction via G protein alpha subunits by functioning as a GDP-dissociation inhibitor (GDI). Has GDI activity on G(i) alpha sub…	label: attribute="display name" labelsize=12 labelAlignment=left outline=true outlineColor=white outlineTransparency=95 outlineWidth=10 background=false color=black dropShadow=false		stringdb	protein
stringdb:10090.ENSMUSP00000085192	Col3a1		Unclustered	7.822222222222222	10090.ENSMUSP00000085192	P08121	false	10090.ENSMUSP00000085192	P08121	10090.ENSMUSP00000085192	Collagen alpha-1(III) chain; Collagen type III occurs in most soft connective tissues along with type I collagen. Involved in regulation of cortical development. Is the major ligand of ADGRG1 in the developing brain and binding to ADGRG1 inhibits neuronal migration and activates the RhoA pathway by coupling ADGRG1 to GNA13 and possibly GNA12.	label: attribute="display name" labelsize=12 labelAlignment=left outline=true outlineColor=white outlineTransparency=95 outlineWidth=10 background=false color=black dropShadow=false		stringdb	protein
stringdb:10090.ENSMUSP00000039059	Igsf6	Cluster 3	Clustered	14.313725490196079	10090.ENSMUSP00000039059	P0C6B7	false	10090.ENSMUSP00000039059	P0C6B7	10090.ENSMUSP00000039059	Immunoglobulin superfamily, member 6	label: attribute="display name" labelsize=12 labelAlignment=left outline=true outlineColor=white outlineTransparency=95 outlineWidth=10 background=false color=black dropShadow=false		stringdb	protein
stringdb:10090.ENSMUSP00000091756	Helz2	Cluster 1	Clustered	18.670995670995673	10090.ENSMUSP00000091756	E9QAM5	false	10090.ENSMUSP00000091756	E9QAM5	10090.ENSMUSP00000091756	Helicase with zinc finger 2, transcriptional coactivator; Helicase that acts as a transcriptional coactivator for a number of nuclear receptors including PPARA, PPARG, THRA, THRB and RXRA.	label: attribute="display name" labelsize=12 labelAlignment=left outline=true outlineColor=white outlineTransparency=95 outlineWidth=10 background=false color=black dropShadow=false		stringdb	protein
stringdb:10090.ENSMUSP00000066556	Soga1		Unclustered	0.0	10090.ENSMUSP00000066556	E1U8D0	false	10090.ENSMUSP00000066556	E1U8D0	10090.ENSMUSP00000066556	Suppressor of glucose, autophagy-associated protein 1; Regulates autophagy by playing a role in the reduction of glucose production in an adiponectin- and insulin-dependent manner; Belongs to the SOGA family.	label: attribute="display name" labelsize=12 labelAlignment=left outline=true outlineColor=white outlineTransparency=95 outlineWidth=10 background=false color=black dropShadow=false		stringdb	protein
stringdb:10090.ENSMUSP00000090307	St3gal1		Unclustered	0.0	10090.ENSMUSP00000090307	P54751	false	10090.ENSMUSP00000090307	P54751	10090.ENSMUSP00000090307	CMP-N-acetylneuraminate-beta-galactosamide-alpha-2,3-sialyltransferase 1; Responsible for the synthesis of the sequence NeuAc- alpha-2,3-Gal-beta-1,3-GalNAc- found on sugar chains O-linked to Thr or Ser and also as a terminal sequence on certain gangliosides. SIAT4A and SIAT4B sialylate the same acceptor substrates but exhibit different Km values.	label: attribute="display name" labelsize=12 labelAlignment=left outline=true outlineColor=white outlineTransparency=95 outlineWidth=10 background=false color=black dropShadow=false		stringdb	protein
stringdb:10090.ENSMUSP00000033505	Was	Cluster 2	Clustered	10.85897435897436	10090.ENSMUSP00000033505	P70315	false	10090.ENSMUSP00000033505	P70315	10090.ENSMUSP00000033505	Wiskott-Aldrich syndrome homolog (human); Effector protein for Rho-type GTPases. Regulates actin filament reorganization via its interaction with the Arp2/3 complex. Important for efficient actin polymerization. Possible regulator of lymphocyte and platelet function. Mediates actin filament reorganization and the formation of actin pedestals upon infection by pathogenic bacteria.	label: attribute="display name" labelsize=12 labelAlignment=left outline=true outlineColor=white outlineTransparency=95 outlineWidth=10 background=false color=black dropShadow=false		stringdb	protein
stringdb:10090.ENSMUSP00000051297	Ndnf		Unclustered	0.0	10090.ENSMUSP00000051297	Q8C119	false	10090.ENSMUSP00000051297	Q8C119	10090.ENSMUSP00000051297	Neuron-derived neurotrophic factor; Promotes neuron migration, growth and survival as well as neurite outgrowth (By similarity). Promotes matrix assembly and cell adhesiveness. Promotes endothelial cell survival, vessel formation and plays an important role in the process of revascularization through NOS3-dependent mechanisms.	label: attribute="display name" labelsize=12 labelAlignment=left outline=true outlineColor=white outlineTransparency=95 outlineWidth=10 background=false color=black dropShadow=false		stringdb	protein
stringdb:10090.ENSMUSP00000031322	Cxcl15	Cluster 3	Clustered	12.885714285714286	10090.ENSMUSP00000031322	Q9WVL7	false	10090.ENSMUSP00000031322	Q9WVL7	10090.ENSMUSP00000031322	Chemokine (C-X-C motif) ligand 15; Chemotactic for neutrophils. Involved in lung-specific neutrophil trafficking during normal and inflammatory conditions.	label: attribute="display name" labelsize=12 labelAlignment=left outline=true outlineColor=white outlineTransparency=95 outlineWidth=10 background=false color=black dropShadow=false		stringdb	protein
stringdb:10090.ENSMUSP00000008542	Elk3		Unclustered	2.0	10090.ENSMUSP00000008542	P41971	false	10090.ENSMUSP00000008542	P41971	10090.ENSMUSP00000008542	ELK3, member of ETS oncogene family; May be a negative regulator of transcription, but can activate transcription when coexpressed with Ras, Src or Mos. Forms a ternary complex with the serum response factor and the ETS and SRF motifs of the Fos serum response element.	label: attribute="display name" labelsize=12 labelAlignment=left outline=true outlineColor=white outlineTransparency=95 outlineWidth=10 background=false color=black dropShadow=false		stringdb	protein
stringdb:10090.ENSMUSP00000055895	Fam175a		Unclustered	0.0	10090.ENSMUSP00000055895	Q8BPZ8	false	10090.ENSMUSP00000055895	Q8BPZ8	10090.ENSMUSP00000055895	Family with sequence similarity 175, member A; Involved in DNA damage response and double-strand break (DSB) repair. Component of the BRCA1-A complex, acting as a central scaffold protein that assembles the various components of the complex and mediates the recruitment of BRCA1. The BRCA1-A complex specifically recognizes 'Lys-63'-linked ubiquitinated histones H2A and H2AX at DNA lesion sites, le…	label: attribute="display name" labelsize=12 labelAlignment=left outline=true outlineColor=white outlineTransparency=95 outlineWidth=10 background=false color=black dropShadow=false		stringdb	protein
stringdb:10090.ENSMUSP00000021880	Ctla2a		Unclustered	0.0	10090.ENSMUSP00000021880	P12399	false	10090.ENSMUSP00000021880	P12399	10090.ENSMUSP00000021880	Cytotoxic T lymphocyte-associated protein 2 alpha; Not known, expressed in activated T-cell.	label: attribute="display name" labelsize=12 labelAlignment=left outline=true outlineColor=white outlineTransparency=95 outlineWidth=10 background=false color=black dropShadow=false		stringdb	protein
stringdb:10090.ENSMUSP00000110118	Plet1		Unclustered	0.0	10090.ENSMUSP00000110118	Q8VEN2	false	10090.ENSMUSP00000110118	Q8VEN2	10090.ENSMUSP00000110118	Placenta-expressed transcript 1 protein; Modulates leading keratinocyte migration and cellular adhesion to matrix proteins during a wound-healing response and promotes wound repair. May play a role during trichilemmal differentiation of the hair follicle.	label: attribute="display name" labelsize=12 labelAlignment=left outline=true outlineColor=white outlineTransparency=95 outlineWidth=10 background=false color=black dropShadow=false		stringdb	protein
stringdb:10090.ENSMUSP00000018482	Tnip1		Unclustered	3.7333333333333334	10090.ENSMUSP00000018482	Q9WUU8	false	10090.ENSMUSP00000018482	Q9WUU8	10090.ENSMUSP00000018482	A20-binding inhibitor of NF-kappa-B activation 1; Inhibits NF-kappa-B activation and TNF-induced NF-kappa- B-dependent gene expression by regulating A20/TNFAIP3-mediated deubiquitination of IKBKG; proposed to link A20/TNFAIP3 to ubiquitinated IKBKG. Involved in regulation of EGF-induced ERK1/ERK2 signaling pathway; blocks MAPK3/MAPK1 nuclear translocation and MAPK1-dependent transcription. Increa…	label: attribute="display name" labelsize=12 labelAlignment=left outline=true outlineColor=white outlineTransparency=95 outlineWidth=10 background=false color=black dropShadow=false		stringdb	protein
stringdb:10090.ENSMUSP00000096086	Bcl2a1a		Unclustered	3.7333333333333334	10090.ENSMUSP00000096086	Q07440	false	10090.ENSMUSP00000096086	Q07440	10090.ENSMUSP00000096086	B cell leukemia/lymphoma 2 related protein A1a; Retards apoptosis induced by IL-3 deprivation. May function in the response of hemopoietic cells to external signals and in maintaining endothelial survival during infection. Can inhibit apoptosis induced by serum starvation in the mammary epithelial cell line HC11; Belongs to the Bcl-2 family.	label: attribute="display name" labelsize=12 labelAlignment=left outline=true outlineColor=white outlineTransparency=95 outlineWidth=10 background=false color=black dropShadow=false		stringdb	protein
stringdb:10090.ENSMUSP00000133117	Fga	Cluster 5	Clustered	7.03030303030303	10090.ENSMUSP00000133117	E9PV24	false	10090.ENSMUSP00000133117	E9PV24	10090.ENSMUSP00000133117	Fibrinogen alpha chain; Cleaved by the protease thrombin to yield monomers which, together with fibrinogen beta (FGB) and fibrinogen gamma (FGG), polymerize to form an insoluble fibrin matrix. Fibrin has a major function in hemostasis as one of the primary components of blood clots. In addition, functions during the early stages of wound repair to stabilize the lesion and guide cell migration dur…	label: attribute="display name" labelsize=12 labelAlignment=left outline=true outlineColor=white outlineTransparency=95 outlineWidth=10 background=false color=black dropShadow=false		stringdb	protein
stringdb:10090.ENSMUSP00000046705	Lgi3		Unclustered	0.0	10090.ENSMUSP00000046705	Q8K406	false	10090.ENSMUSP00000046705	Q8K406	10090.ENSMUSP00000046705	Leucine-rich glioma-inactivated protein 3; May participate in the regulation of neuronal exocytosis.	label: attribute="display name" labelsize=12 labelAlignment=left outline=true outlineColor=white outlineTransparency=95 outlineWidth=10 background=false color=black dropShadow=false		stringdb	protein
stringdb:10090.ENSMUSP00000022746	Osmr		Unclustered	0.6666666666666666	10090.ENSMUSP00000022746	O70458	false	10090.ENSMUSP00000022746	O70458	10090.ENSMUSP00000022746	Oncostatin-M-specific receptor subunit beta; Associates with IL31RA to form the IL31 receptor. Binds IL31 to activate STAT3 and possibly STAT1 and STAT5 (By similarity). Capable of transducing OSM-specific signaling events (By similarity); Belongs to the type I cytokine receptor family. Type 2 subfamily.	label: attribute="display name" labelsize=12 labelAlignment=left outline=true outlineColor=white outlineTransparency=95 outlineWidth=10 background=false color=black dropShadow=false		stringdb	protein
stringdb:10090.ENSMUSP00000064385	S100a8	Cluster 2	Clustered	10.717948717948717	10090.ENSMUSP00000064385	P27005	false	10090.ENSMUSP00000064385	P27005	10090.ENSMUSP00000064385	S100 calcium binding protein A8 (calgranulin A); S100A8 is a calcium- and zinc-binding protein which plays a prominent role in the regulation of inflammatory processes and immune response. It can induce neutrophil chemotaxis and adhesion. Predominantly found as calprotectin (S100A8/A9) which has a wide plethora of intra- and extracellular functions. The intracellular functions include: facilitati…	label: attribute="display name" labelsize=12 labelAlignment=left outline=true outlineColor=white outlineTransparency=95 outlineWidth=10 background=false color=black dropShadow=false		stringdb	protein
stringdb:10090.ENSMUSP00000023836	Mospd1		Unclustered	0.0	10090.ENSMUSP00000023836	Q8VEL0	false	10090.ENSMUSP00000023836	Q8VEL0	10090.ENSMUSP00000023836	Motile sperm domain-containing protein 1; Plays a role in differentiation and/or proliferation of mesenchymal stem cells. Proposed to be involved in epithelial-to-mesenchymal transition (EMT). However, another study suggests that it is not required for EMT or stem cell self-renewal and acts during later stages of differentiation.	label: attribute="display name" labelsize=12 labelAlignment=left outline=true outlineColor=white outlineTransparency=95 outlineWidth=10 background=false color=black dropShadow=false		stringdb	protein
stringdb:10090.ENSMUSP00000091620	Kdm6b		Unclustered	0.6666666666666666	10090.ENSMUSP00000091620	Q5NCY0	false	10090.ENSMUSP00000091620	Q5NCY0	10090.ENSMUSP00000091620	KDM1 lysine (K)-specific demethylase 6B; Histone demethylase that specifically demethylates 'Lys- 27' of histone H3, thereby playing a central role in histone code. Demethylates trimethylated and dimethylated H3 'Lys-27'. Plays a central role in regulation of posterior development, by regulating HOX gene expression. Involved in inflammatory response by participating in macrophage differentiation …	label: attribute="display name" labelsize=12 labelAlignment=left outline=true outlineColor=white outlineTransparency=95 outlineWidth=10 background=false color=black dropShadow=false		stringdb	protein
stringdb:10090.ENSMUSP00000119041	Tnfaip8		Unclustered	1.6666666666666667	10090.ENSMUSP00000119041	Q921Z5	false	10090.ENSMUSP00000119041	Q921Z5	10090.ENSMUSP00000119041	Tumor necrosis factor, alpha-induced protein 8; Acts as a negative mediator of apoptosis. Suppresses the TNF-mediated apoptosis by inhibiting caspase-8 activity but not the processing of procaspase-8, subsequently resulting in inhibition of BID cleavage and caspase-3 activation (By similarity).	label: attribute="display name" labelsize=12 labelAlignment=left outline=true outlineColor=white outlineTransparency=95 outlineWidth=10 background=false color=black dropShadow=false		stringdb	protein
stringdb:10090.ENSMUSP00000017153	Sdc4		Unclustered	3.888888888888889	10090.ENSMUSP00000017153	O35988	false	10090.ENSMUSP00000017153	O35988	10090.ENSMUSP00000017153	Ryudocan core protein; Cell surface proteoglycan that bears heparan sulfate. Regulates exosome biogenesis in concert with SDCBP and PDCD6IP; Belongs to the syndecan proteoglycan family.	label: attribute="display name" labelsize=12 labelAlignment=left outline=true outlineColor=white outlineTransparency=95 outlineWidth=10 background=false color=black dropShadow=false		stringdb	protein
stringdb:10090.ENSMUSP00000042211	Sema7a		Unclustered	0.0	10090.ENSMUSP00000042211	Q9QUR8	false	10090.ENSMUSP00000042211	Q9QUR8	10090.ENSMUSP00000042211	Sema domain, immunoglobulin domain (Ig), and GPI membrane anchor, (semaphorin) 7A; Plays an important role in integrin-mediated signaling and functions both in regulating cell migration and immune responses. Promotes formation of focal adhesion complexes, activation of the protein kinase PTK2/FAK1 and subsequent phosphorylation of MAPK1 and MAPK3. Promotes production of proinflammatory cytokines …	label: attribute="display name" labelsize=12 labelAlignment=left outline=true outlineColor=white outlineTransparency=95 outlineWidth=10 background=false color=black dropShadow=false		stringdb	protein
stringdb:10090.ENSMUSP00000032667	Siglece		Unclustered	4.0	10090.ENSMUSP00000032667	Q91Y57	false	10090.ENSMUSP00000032667	Q91Y57	10090.ENSMUSP00000032667	Sialic acid-binding Ig-like lectin-like 1; Putative adhesion molecule that mediates sialic-acid dependent binding to cells. The sialic acid recognition site may be masked by cis interactions with sialic acids on the same cell surface. In the immune response, may act as an inhibitory receptor upon ligand induced tyrosine phosphorylation by recruiting cytoplasmic phosphatase(s) via their SH2 domain…	label: attribute="display name" labelsize=12 labelAlignment=left outline=true outlineColor=white outlineTransparency=95 outlineWidth=10 background=false color=black dropShadow=false		stringdb	protein
stringdb:10090.ENSMUSP00000099583	Plcb2		Unclustered	1.4666666666666666	10090.ENSMUSP00000099583	A3KGF7	false	10090.ENSMUSP00000099583	A3KGF7	10090.ENSMUSP00000099583	1-phosphatidylinositol 4,5-bisphosphate phosphodiesterase beta-2; The production of the second messenger molecules diacylglycerol (DAG) and inositol 1,4,5-trisphosphate (IP3) is mediated by activated phosphatidylinositol-specific phospholipase C enzymes. This protein may be involved in the transduction of bitter taste stimuli (By similarity).	label: attribute="display name" labelsize=12 labelAlignment=left outline=true outlineColor=white outlineTransparency=95 outlineWidth=10 background=false color=black dropShadow=false		stringdb	protein
stringdb:10090.ENSMUSP00000056977	Ajuba		Unclustered	0.0	10090.ENSMUSP00000056977	Q91XC0	false	10090.ENSMUSP00000056977	Q91XC0	10090.ENSMUSP00000056977	LIM domain-containing protein ajuba; Adapter or scaffold protein which participates in the assembly of numerous protein complexes and is involved in several cellular processes such as cell fate determination, cytoskeletal organization, repression of gene transcription, mitosis, cell-cell adhesion, cell differentiation, proliferation and migration. Contributes to the linking and/or strengthening o…	label: attribute="display name" labelsize=12 labelAlignment=left outline=true outlineColor=white outlineTransparency=95 outlineWidth=10 background=false color=black dropShadow=false		stringdb	protein
stringdb:10090.ENSMUSP00000029018	Zbp1	Cluster 1	Seed	19.68379446640316	10090.ENSMUSP00000029018	Q9QY24	false	10090.ENSMUSP00000029018	Q9QY24	10090.ENSMUSP00000029018	Tumor stroma and activated macrophage protein DLM-1; Participates in the detection by the host's innate immune system of DNA from viral, bacterial or even host origin. Plays a role in host defense against tumors and pathogens. Acts as a cytoplasmic DNA sensor which, when activated, induces the recruitment of TBK1 and IRF3 to its C-terminal region and activates the downstream interferon regulatory…	label: attribute="display name" labelsize=12 labelAlignment=left outline=true outlineColor=white outlineTransparency=95 outlineWidth=10 background=false color=black dropShadow=false		stringdb	protein
stringdb:10090.ENSMUSP00000031692	Bcl7b		Unclustered	0.0	10090.ENSMUSP00000031692	Q921K9	false	10090.ENSMUSP00000031692	Q921K9	10090.ENSMUSP00000031692	B-cell CLL/lymphoma 7 protein family member B; Positive regulator of apoptosis. Plays a role in the Wnt signaling pathway, negatively regulating the expression of Wnt signaling components CTNNB1 and HMGA1 (By similarity). Involved in cell cycle progression, maintenance of the nuclear structure and stem cell differentiation (By similarity). May play a role in lung tumor development or progression.	label: attribute="display name" labelsize=12 labelAlignment=left outline=true outlineColor=white outlineTransparency=95 outlineWidth=10 background=false color=black dropShadow=false		stringdb	protein
stringdb:10090.ENSMUSP00000032781	Nox4		Unclustered	9.705882352941176	10090.ENSMUSP00000032781	Q9JHI8	false	10090.ENSMUSP00000032781	Q9JHI8	10090.ENSMUSP00000032781	Kidney superoxide-producing NADPH oxidase; Constitutive NADPH oxidase which generates superoxide intracellularly upon formation of a complex with CYBA/p22phox. Regulates signaling cascades probably through phosphatases inhibition. May function as an oxygen sensor regulating the KCNK3/TASK-1 potassium channel and HIF1A activity. May regulate insulin signaling cascade. May play a role in apoptosis,…	label: attribute="display name" labelsize=12 labelAlignment=left outline=true outlineColor=white outlineTransparency=95 outlineWidth=10 background=false color=black dropShadow=false		stringdb	protein
stringdb:10090.ENSMUSP00000033992	Gsr		Unclustered	7.0	10090.ENSMUSP00000033992	P47791	false	10090.ENSMUSP00000033992	P47791	10090.ENSMUSP00000033992	Glutathione reductase, mitochondrial; Maintains high levels of reduced glutathione in the cytosol.	label: attribute="display name" labelsize=12 labelAlignment=left outline=true outlineColor=white outlineTransparency=95 outlineWidth=10 background=false color=black dropShadow=false		stringdb	protein
stringdb:10090.ENSMUSP00000103939	Gem		Unclustered	2.7	10090.ENSMUSP00000103939	P55041	false	10090.ENSMUSP00000103939	P55041	10090.ENSMUSP00000103939	GTP binding protein (gene overexpressed in skeletal muscle); Could be a regulatory protein, possibly participating in receptor-mediated signal transduction at the plasma membrane. Has guanine nucleotide-binding activity but undetectable intrinsic GTPase activity; Belongs to the small GTPase superfamily. RGK family.	label: attribute="display name" labelsize=12 labelAlignment=left outline=true outlineColor=white outlineTransparency=95 outlineWidth=10 background=false color=black dropShadow=false		stringdb	protein
stringdb:10090.ENSMUSP00000098256	Ear1		Unclustered	0.0	10090.ENSMUSP00000098256	P97426	false	10090.ENSMUSP00000098256	P97426	10090.ENSMUSP00000098256	Eosinophil-associated, ribonuclease A family, member 1; Cytotoxin and helminthotoxin with ribonuclease activity. Possesses a wide variety of biological activities (By similarity).	label: attribute="display name" labelsize=12 labelAlignment=left outline=true outlineColor=white outlineTransparency=95 outlineWidth=10 background=false color=black dropShadow=false		stringdb	protein
stringdb:10090.ENSMUSP00000020448	Irak3	Cluster 7	Seed	8.952380952380953	10090.ENSMUSP00000020448	Q8K4B2	false	10090.ENSMUSP00000020448	Q8K4B2	10090.ENSMUSP00000020448	Interleukin-1 receptor-associated kinase 3; Inhibits dissociation of IRAK1 and IRAK4 from the Toll- like receptor signaling complex by either inhibiting the phosphorylation of IRAK1 and IRAK4 or stabilizing the receptor complex.	label: attribute="display name" labelsize=12 labelAlignment=left outline=true outlineColor=white outlineTransparency=95 outlineWidth=10 background=false color=black dropShadow=false		stringdb	protein
stringdb:10090.ENSMUSP00000075031	Gm10282		Unclustered	0.0	10090.ENSMUSP00000075031	P09602	false	10090.ENSMUSP00000075031		10090.ENSMUSP00000075031	Predicted pseudogene 10282	label: attribute="display name" labelsize=12 labelAlignment=left outline=true outlineColor=white outlineTransparency=95 outlineWidth=10 background=false color=black dropShadow=false		stringdb	protein
stringdb:10090.ENSMUSP00000113851	Bcl3	Cluster 7	Clustered	7.5636363636363635	10090.ENSMUSP00000113851	Q9Z2F6	false	10090.ENSMUSP00000113851	Q9Z2F6	10090.ENSMUSP00000113851	B-cell lymphoma 3 protein homolog; Contributes to the regulation of transcriptional activation of NF-kappa-B target genes. In the cytoplasm, inhibits the nuclear translocation of the NF-kappa-B p50 subunit (By similarity). In the nucleus, acts as transcriptional activator that promotes transcription of NF-kappa-B target genes. Contributes to the regulation of cell proliferation.	label: attribute="display name" labelsize=12 labelAlignment=left outline=true outlineColor=white outlineTransparency=95 outlineWidth=10 background=false color=black dropShadow=false		stringdb	protein
stringdb:10090.ENSMUSP00000119150	Saa1	Cluster 4	Clustered	9.0	10090.ENSMUSP00000119150	P05366	false	10090.ENSMUSP00000119150	P05366	10090.ENSMUSP00000119150	Serum amyloid A-1 protein; Major acute phase protein.	label: attribute="display name" labelsize=12 labelAlignment=left outline=true outlineColor=white outlineTransparency=95 outlineWidth=10 background=false color=black dropShadow=false		stringdb	protein
stringdb:10090.ENSMUSP00000017488	Vtn	Cluster 4	Clustered	8.666666666666668	10090.ENSMUSP00000017488	P29788	false	10090.ENSMUSP00000017488	P29788	10090.ENSMUSP00000017488	Serum-spreading factor; Vitronectin is a cell adhesion and spreading factor found in serum and tissues. Vitronectin interact with glycosaminoglycans and proteoglycans. Is recognized by certain members of the integrin family and serves as a cell-to-substrate adhesion molecule. Inhibitor of the membrane-damaging effect of the terminal cytolytic complement pathway.	label: attribute="display name" labelsize=12 labelAlignment=left outline=true outlineColor=white outlineTransparency=95 outlineWidth=10 background=false color=black dropShadow=false		stringdb	protein
stringdb:10090.ENSMUSP00000041113	Txndc11		Unclustered	2.0	10090.ENSMUSP00000041113	Q8K2W3	false	10090.ENSMUSP00000041113	Q8K2W3	10090.ENSMUSP00000041113	Thioredoxin domain-containing protein 11; May act as a redox regulator involved in DUOX proteins folding. The interaction with DUOX1 and DUOX2 suggest that it belongs to a multiprotein complex constituting the thyroid H(2)O(2) generating system. It is however not sufficient to assist DUOX1 and DUOX2 in H(2)O(2) generation (By similarity).	label: attribute="display name" labelsize=12 labelAlignment=left outline=true outlineColor=white outlineTransparency=95 outlineWidth=10 background=false color=black dropShadow=false		stringdb	protein
stringdb:10090.ENSMUSP00000102711	Jun	Cluster 3	Clustered	13.44367816091954	10090.ENSMUSP00000102711	P05627	false	10090.ENSMUSP00000102711	P05627	10090.ENSMUSP00000102711	V-jun avian sarcoma virus 17 oncogene homolog; Transcription factor that recognizes and binds to the enhancer heptamer motif 5'-TGA[CG]TCA-3'. Promotes activity of NR5A1 when phosphorylated by HIPK3 leading to increased steroidogenic gene expression upon cAMP signaling pathway stimulation. Involved in activated KRAS-mediated transcriptional activation of USP28 in colorectal cancer (CRC) cells. Bi…	label: attribute="display name" labelsize=12 labelAlignment=left outline=true outlineColor=white outlineTransparency=95 outlineWidth=10 background=false color=black dropShadow=false		stringdb	protein
stringdb:10090.ENSMUSP00000122363	Smim14		Unclustered	0.0	10090.ENSMUSP00000122363	Q91VT8	false	10090.ENSMUSP00000122363	Q91VT8	10090.ENSMUSP00000122363	Small integral membrane protein 14	label: attribute="display name" labelsize=12 labelAlignment=left outline=true outlineColor=white outlineTransparency=95 outlineWidth=10 background=false color=black dropShadow=false		stringdb	protein
stringdb:10090.ENSMUSP00000021506	Serpina3n		Unclustered	3.2727272727272725	10090.ENSMUSP00000021506	Q91WP6	false	10090.ENSMUSP00000021506	Q91WP6	10090.ENSMUSP00000021506	Serine (or cysteine) peptidase inhibitor, clade A, member 3N	label: attribute="display name" labelsize=12 labelAlignment=left outline=true outlineColor=white outlineTransparency=95 outlineWidth=10 background=false color=black dropShadow=false		stringdb	protein
stringdb:10090.ENSMUSP00000016033	Lta4h		Unclustered	4.0	10090.ENSMUSP00000016033	P24527	false	10090.ENSMUSP00000016033	P24527	10090.ENSMUSP00000016033	Leukotriene A(4) hydrolase; Epoxide hydrolase that catalyzes the final step in the biosynthesis of the proinflammatory mediator leukotriene B4. Has also aminopeptidase activity.	label: attribute="display name" labelsize=12 labelAlignment=left outline=true outlineColor=white outlineTransparency=95 outlineWidth=10 background=false color=black dropShadow=false		stringdb	protein
stringdb:10090.ENSMUSP00000054426	F2rl3		Unclustered	1.4	10090.ENSMUSP00000054426	O88634	false	10090.ENSMUSP00000054426	O88634	10090.ENSMUSP00000054426	Coagulation factor II (thrombin) receptor-like 3; Receptor for activated thrombin or trypsin coupled to G proteins that stimulate phosphoinositide hydrolysis. May play a role in platelets activation; Belongs to the G-protein coupled receptor 1 family.	label: attribute="display name" labelsize=12 labelAlignment=left outline=true outlineColor=white outlineTransparency=95 outlineWidth=10 background=false color=black dropShadow=false		stringdb	protein
stringdb:10090.ENSMUSP00000057815	Zfp36		Unclustered	3.0	10090.ENSMUSP00000057815	P22893	false	10090.ENSMUSP00000057815	P22893	10090.ENSMUSP00000057815	Growth factor-inducible nuclear protein NUP475; Zinc-finger RNA-binding protein that destabilizes numerous cytoplasmic AU-rich element (ARE)-containing mRNA transcripts by promoting their poly(A) tail removal or deadenylation, and hence provide a mechanism for attenuating protein synthesis. Acts as an 3'-untranslated region (UTR) ARE mRNA-binding adapter protein to communicate signaling events to…	label: attribute="display name" labelsize=12 labelAlignment=left outline=true outlineColor=white outlineTransparency=95 outlineWidth=10 background=false color=black dropShadow=false		stringdb	protein
stringdb:10090.ENSMUSP00000055637	Marcksl1		Unclustered	0.5	10090.ENSMUSP00000055637	P28667	false	10090.ENSMUSP00000055637	P28667	10090.ENSMUSP00000055637	Macrophage myristoylated alanine-rich C kinase substrate; Controls cell movement by regulating actin cytoskeleton homeostasis and filopodium and lamellipodium formation. When unphosphorylated, induces cell migration. When phosphorylated by MAPK8, induces actin bundles formation and stabilization, thereby reducing actin plasticity, hence restricting cell movement, including neuronal migration. May…	label: attribute="display name" labelsize=12 labelAlignment=left outline=true outlineColor=white outlineTransparency=95 outlineWidth=10 background=false color=black dropShadow=false		stringdb	protein
stringdb:10090.ENSMUSP00000101981	Sult1a1		Unclustered	0.0	10090.ENSMUSP00000101981	P52840	false	10090.ENSMUSP00000101981	P52840	10090.ENSMUSP00000101981	Sulfotransferase family 1A, phenol-preferring, member 1; Sulfotransferase that utilizes 3'-phospho-5'-adenylyl sulfate (PAPS) as sulfonate donor to catalyze the sulfate conjugation of catecholamines, phenolic drugs and neurotransmitters. Has also estrogen sulfotransferase activity. responsible for the sulfonation and activation of minoxidil. Is Mediates the metabolic activation of carcinogenic N-…	label: attribute="display name" labelsize=12 labelAlignment=left outline=true outlineColor=white outlineTransparency=95 outlineWidth=10 background=false color=black dropShadow=false		stringdb	protein
stringdb:10090.ENSMUSP00000077342	Skap2		Unclustered	0.5	10090.ENSMUSP00000077342	Q3UND0	false	10090.ENSMUSP00000077342	Q3UND0	10090.ENSMUSP00000077342	Src kinase-associated phosphoprotein 55-related protein; May be involved in B-cell and macrophage adhesion processes. In B-cells, may act by coupling the B-cell receptor (BCR) to integrin activation. May play a role in src signaling pathway; Belongs to the SKAP family.	label: attribute="display name" labelsize=12 labelAlignment=left outline=true outlineColor=white outlineTransparency=95 outlineWidth=10 background=false color=black dropShadow=false		stringdb	protein
stringdb:10090.ENSMUSP00000028252	Grb14		Unclustered	0.4	10090.ENSMUSP00000028252	Q9JLM9	false	10090.ENSMUSP00000028252	Q9JLM9	10090.ENSMUSP00000028252	Growth factor receptor bound protein 14; Adapter protein which modulates coupling of cell surface receptor kinases with specific signaling pathways. Binds to, and suppresses signals from, the activated insulin receptor (INSR). Potent inhibitor of insulin-stimulated MAPK3 phosphorylation. Plays a critical role regulating PDPK1 membrane translocation in response to insulin stimulation and serves as…	label: attribute="display name" labelsize=12 labelAlignment=left outline=true outlineColor=white outlineTransparency=95 outlineWidth=10 background=false color=black dropShadow=false		stringdb	protein
stringdb:10090.ENSMUSP00000028259	Ifih1	Cluster 1	Clustered	17.885057471264368	10090.ENSMUSP00000028259	Q8R5F7	false	10090.ENSMUSP00000028259	Q99KS4	10090.ENSMUSP00000028259	Interferon-induced helicase C domain-containing protein 1; Innate immune receptor which acts as a cytoplasmic sensor of viral nucleic acids and plays a major role in sensing viral infection and in the activation of a cascade of antiviral responses including the induction of type I interferons and proinflammatory cytokines. Its ligands include mRNA lacking 2'-O- methylation at their 5' cap and lon…	label: attribute="display name" labelsize=12 labelAlignment=left outline=true outlineColor=white outlineTransparency=95 outlineWidth=10 background=false color=black dropShadow=false		stringdb	protein
stringdb:10090.ENSMUSP00000031540	Oasl1	Cluster 1	Clustered	18.306878306878307	10090.ENSMUSP00000031540	Q8VI94	false	10090.ENSMUSP00000031540	Q8VI94	10090.ENSMUSP00000031540	2'-5'-oligoadenylate synthase-like protein 1; Does not have 2'-5'-OAS activity, but can bind double- stranded RNA. Displays antiviral activity via an alternative antiviral pathway independent of RNase L; Belongs to the 2-5A synthase family.	label: attribute="display name" labelsize=12 labelAlignment=left outline=true outlineColor=white outlineTransparency=95 outlineWidth=10 background=false color=black dropShadow=false		stringdb	protein
stringdb:10090.ENSMUSP00000028257	Gca		Unclustered	0.0	10090.ENSMUSP00000028257	Q8VC88	false	10090.ENSMUSP00000028257	Q8VC88	10090.ENSMUSP00000028257	Grancalcin; Calcium-binding protein that may play a role in the adhesion of neutrophils to fibronectin. May play a role in the formation of focal adhesions.	label: attribute="display name" labelsize=12 labelAlignment=left outline=true outlineColor=white outlineTransparency=95 outlineWidth=10 background=false color=black dropShadow=false		stringdb	protein
stringdb:10090.ENSMUSP00000009530	Timp1	Cluster 3	Seed	15.454545454545453	10090.ENSMUSP00000009530	P12032	false	10090.ENSMUSP00000009530	P12032	10090.ENSMUSP00000009530	Tissue inhibitor of metalloproteinases 1; Metalloproteinase inhibitor that functions by forming one to one complexes with target metalloproteinases, such as collagenases, and irreversibly inactivates them by binding to their catalytic zinc cofactor. Acts on MMP1, MMP2, MMP3, MMP7, MMP8, MMP9, MMP10, MMP11, MMP12, MMP13 and MMP16. Does not act on MMP14 (By similarity). Also functions as a growth f…	label: attribute="display name" labelsize=12 labelAlignment=left outline=true outlineColor=white outlineTransparency=95 outlineWidth=10 background=false color=black dropShadow=false		stringdb	protein
stringdb:10090.ENSMUSP00000030693	Fgr	Cluster 2	Clustered	10.588235294117647	10090.ENSMUSP00000030693	P14234	false	10090.ENSMUSP00000030693	P14234	10090.ENSMUSP00000030693	Gardner-Rasheed feline sarcoma viral (Fgr) oncogene homolog; Non-receptor tyrosine-protein kinase that transmits signals from cell surface receptors devoid of kinase activity and contributes to the regulation of immune responses, including neutrophil, monocyte, macrophage and mast cell functions, cytoskeleton remodeling in response to extracellular stimuli, phagocytosis, cell adhesion and migrati…	label: attribute="display name" labelsize=12 labelAlignment=left outline=true outlineColor=white outlineTransparency=95 outlineWidth=10 background=false color=black dropShadow=false		stringdb	protein
stringdb:10090.ENSMUSP00000113726	Il4i1		Unclustered	2.0	10090.ENSMUSP00000113726	O09046	false	10090.ENSMUSP00000113726	Q9CXK7	10090.ENSMUSP00000113726	Interleukin-4-induced protein 1; Lysosomal L-amino-acid oxidase with highest specific activity with phenylalanine. May play a role in lysosomal antigen processing and presentation.	label: attribute="display name" labelsize=12 labelAlignment=left outline=true outlineColor=white outlineTransparency=95 outlineWidth=10 background=false color=black dropShadow=false		stringdb	protein
stringdb:10090.ENSMUSP00000103927	Gmfg		Unclustered	9.0	10090.ENSMUSP00000103927	Q9ERL7	false	10090.ENSMUSP00000103927	Q9ERL7	10090.ENSMUSP00000103927	Glia maturation factor, gamma; Belongs to the actin-binding proteins ADF family. GMF subfamily.	label: attribute="display name" labelsize=12 labelAlignment=left outline=true outlineColor=white outlineTransparency=95 outlineWidth=10 background=false color=black dropShadow=false		stringdb	protein
stringdb:10090.ENSMUSP00000020779	Mpo	Cluster 3	Clustered	13.095384615384615	10090.ENSMUSP00000020779	P11247	false	10090.ENSMUSP00000020779	P11247	10090.ENSMUSP00000020779	Myeloperoxidase; Part of the host defense system of polymorphonuclear leukocytes. It is responsible for microbicidal activity against a wide range of organisms. In the stimulated PMN, MPO catalyzes the production of hypohalous acids, primarily hypochlorous acid in physiologic situations, and other toxic intermediates that greatly enhance PMN microbicidal activity; Belongs to the peroxidase family…	label: attribute="display name" labelsize=12 labelAlignment=left outline=true outlineColor=white outlineTransparency=95 outlineWidth=10 background=false color=black dropShadow=false		stringdb	protein
stringdb:10090.ENSMUSP00000099375	Itga2b	Cluster 5	Clustered	7.485380116959064	10090.ENSMUSP00000099375	Q9QUM0	false	10090.ENSMUSP00000099375	Q9QUM0	10090.ENSMUSP00000099375	Platelet membrane glycoprotein IIb; Integrin alpha-IIb/beta-3 is a receptor for fibronectin, fibrinogen, plasminogen, prothrombin, thrombospondin and vitronectin. It recognizes the sequence R-G-D in a wide array of ligands. It recognizes the sequence H-H-L-G-G-G-A-K-Q-A-G-D-V in fibrinogen gamma chain. Following activation integrin alpha- IIb/beta-3 brings about platelet/platelet interaction thro…	label: attribute="display name" labelsize=12 labelAlignment=left outline=true outlineColor=white outlineTransparency=95 outlineWidth=10 background=false color=black dropShadow=false		stringdb	protein
stringdb:10090.ENSMUSP00000016168	Lbp		Unclustered	5.5	10090.ENSMUSP00000016168	Q61805	false	10090.ENSMUSP00000016168	Q61805	10090.ENSMUSP00000016168	Lipopolysaccharide binding protein; Plays a role in the innate immune response. Binds to the lipid A moiety of bacterial lipopolysaccharides (LPS), a glycolipid present in the outer membrane of all Gram-negative bacteria. Acts as an affinity enhancer for CD14, facilitating its association with LPS (By similarity). Promotes the release of cytokines in response to bacterial lipopolysaccharide.	label: attribute="display name" labelsize=12 labelAlignment=left outline=true outlineColor=white outlineTransparency=95 outlineWidth=10 background=false color=black dropShadow=false		stringdb	protein
stringdb:10090.ENSMUSP00000066224	BC004004		Unclustered	0.0	10090.ENSMUSP00000066224	Q99KU6	false	10090.ENSMUSP00000066224	Q99KU6	10090.ENSMUSP00000066224	Bombesin receptor-activated protein C6orf89 homolog; Exhibits histone deacetylase (HDAC) enhancer properties. May play a role in cell cycle progression and wound repair of bronchial epithelial cells.	label: attribute="display name" labelsize=12 labelAlignment=left outline=true outlineColor=white outlineTransparency=95 outlineWidth=10 background=false color=black dropShadow=false		stringdb	protein
stringdb:10090.ENSMUSP00000020301	Vsir		Unclustered	0.0	10090.ENSMUSP00000020301	Q9D659	false	10090.ENSMUSP00000020301	Q9D659	10090.ENSMUSP00000020301	V-type immunoglobulin domain-containing suppressor of T-cell activation; Immunoregulatory receptor which inhibits the T-cell response. May promote differentiation of embryonic stem cells, by inhibiting BMP4 signaling. May stimulate MMP14-mediated MMP2 activation (By similarity).	label: attribute="display name" labelsize=12 labelAlignment=left outline=true outlineColor=white outlineTransparency=95 outlineWidth=10 background=false color=black dropShadow=false		stringdb	protein
stringdb:10090.ENSMUSP00000024906	Twsg1		Unclustered	0.0	10090.ENSMUSP00000024906	Q9EP52	false	10090.ENSMUSP00000024906	Q9EP52	10090.ENSMUSP00000024906	Twisted gastrulation homolog 1 (Drosophila); May be involved in dorsoventral axis formation. Seems to antagonize BMP signaling by forming ternary complexes with CHRD and BMPs, thereby preventing BMPs from binding to their receptors. In addition to the anti-BMP function, also has pro-BMP activity, partly mediated by cleavage and degradation of CHRD, which releases BMPs from ternary complexes. May …	label: attribute="display name" labelsize=12 labelAlignment=left outline=true outlineColor=white outlineTransparency=95 outlineWidth=10 background=false color=black dropShadow=false		stringdb	protein
stringdb:10090.ENSMUSP00000049068	Stfa1		Unclustered	0.0	10090.ENSMUSP00000049068	P35175	false	10090.ENSMUSP00000049068	P35175	10090.ENSMUSP00000049068	Stefin A1; This is an intracellular thiol proteinase inhibitor.	label: attribute="display name" labelsize=12 labelAlignment=left outline=true outlineColor=white outlineTransparency=95 outlineWidth=10 background=false color=black dropShadow=false		stringdb	protein
stringdb:10090.ENSMUSP00000069850	Cebpb	Cluster 2	Clustered	12.0	10090.ENSMUSP00000069850	P28033	false	10090.ENSMUSP00000069850	P28033	10090.ENSMUSP00000069850	CCAAT/enhancer binding protein (C/EBP), beta; Important transcription factor regulating the expression of genes involved in immune and inflammatory responses. Plays also a significant role in adipogenesis, as well as in the gluconeogenic pathway, liver regeneration, and hematopoiesis. The consensus recognition site is 5'- T[TG]NNGNAA[TG]-3'. Its functional capacity is governed by protein interact…	label: attribute="display name" labelsize=12 labelAlignment=left outline=true outlineColor=white outlineTransparency=95 outlineWidth=10 background=false color=black dropShadow=false		stringdb	protein
stringdb:10090.ENSMUSP00000070847	Cd248		Unclustered	2.0	10090.ENSMUSP00000070847	Q91V98	false	10090.ENSMUSP00000070847	Q91V98	10090.ENSMUSP00000070847	Tumor endothelial marker 1; May play a role in angiogenesis or vascular function.	label: attribute="display name" labelsize=12 labelAlignment=left outline=true outlineColor=white outlineTransparency=95 outlineWidth=10 background=false color=black dropShadow=false		stringdb	protein
stringdb:10090.ENSMUSP00000029355	Ppm1l		Unclustered	5.0	10090.ENSMUSP00000029355	Q8BHN0	false	10090.ENSMUSP00000029355	Q8BHN0	10090.ENSMUSP00000029355	Protein phosphatase 1 (formerly 2C)-like; Acts as a suppressor of the SAPK signaling pathways by associating with and dephosphorylating MAP3K7/TAK1 and MAP3K5, and by attenuating the association between MAP3K7/TAK1 and MAP2K4 or MAP2K6.	label: attribute="display name" labelsize=12 labelAlignment=left outline=true outlineColor=white outlineTransparency=95 outlineWidth=10 background=false color=black dropShadow=false		stringdb	protein
stringdb:10090.ENSMUSP00000031311	Dck		Unclustered	0.3333333333333333	10090.ENSMUSP00000031311	P43346	false	10090.ENSMUSP00000031311	P43346	10090.ENSMUSP00000031311	Deoxycytidine kinase; Required for the phosphorylation of the deoxyribonucleosides deoxycytidine (dC), deoxyguanosine (dG) and deoxyadenosine (dA).	label: attribute="display name" labelsize=12 labelAlignment=left outline=true outlineColor=white outlineTransparency=95 outlineWidth=10 background=false color=black dropShadow=false		stringdb	protein
stringdb:10090.ENSMUSP00000022722	Irg1		Unclustered	9.35897435897436	10090.ENSMUSP00000022722	P54987	false	10090.ENSMUSP00000022722	P54987	10090.ENSMUSP00000022722	Immune-responsive gene 1 protein; Involved in the inhibition of the inflammatory response. Acts as a negative regulator of the Toll-like receptors (TLRs)- mediated inflammatory innate response by stimulating the tumor necrosis factor alpha-induced protein TNFAIP3 expression via reactive oxygen species (ROS) in LPS-tolerized macrophages. Involved in antimicrobial response of innate immune cells; A…	label: attribute="display name" labelsize=12 labelAlignment=left outline=true outlineColor=white outlineTransparency=95 outlineWidth=10 background=false color=black dropShadow=false		stringdb	protein
stringdb:10090.ENSMUSP00000076383	Sftpd		Unclustered	2.0	10090.ENSMUSP00000076383	P50404	false	10090.ENSMUSP00000076383	P50404	10090.ENSMUSP00000076383	Pulmonary surfactant-associated protein D; Contributes to the lung's defense against inhaled microorganisms, organic antigens and toxins. Interacts with compounds such as bacterial lipopolysaccharides, oligosaccharides and fatty acids and modulates leukocyte action in immune response. May participate in the extracellular reorganization or turnover of pulmonary surfactant. Binds strongly maltose r…	label: attribute="display name" labelsize=12 labelAlignment=left outline=true outlineColor=white outlineTransparency=95 outlineWidth=10 background=false color=black dropShadow=false		stringdb	protein
stringdb:10090.ENSMUSP00000042028	Apobr	Cluster 4	Clustered	9.0	10090.ENSMUSP00000042028	Q8VBT6	false	10090.ENSMUSP00000042028	Q8VBT6	10090.ENSMUSP00000042028	Apolipoprotein B-100 receptor; Macrophage receptor that binds to the apolipoprotein B48 (APOB) of dietary triglyceride (TG)-rich lipoproteins (TRL) or to a like domain of APOB in hypertriglyceridemic very low density lipoprotein (HTG-VLDL). Binds and internalizes TRL when out of the context of the macrophage. May provide essential lipids to reticuloendothelial cells. Could also be involved in foa…	label: attribute="display name" labelsize=12 labelAlignment=left outline=true outlineColor=white outlineTransparency=95 outlineWidth=10 background=false color=black dropShadow=false		stringdb	protein
stringdb:10090.ENSMUSP00000064334	Far1		Unclustered	0.0	10090.ENSMUSP00000064334	Q922J9	false	10090.ENSMUSP00000064334	Q922J9	10090.ENSMUSP00000064334	Fatty acyl CoA reductase 1; Catalyzes the reduction of saturated and unsaturated C16 or C18 fatty acyl-CoA to fatty alcohols. It plays an essential role in the production of ether lipids/plasmalogens which synthesis requires fatty alcohols (By similarity). In parallel, it is also required for wax monoesters production since fatty alcohols also constitute a substrate for their synthesis.	label: attribute="display name" labelsize=12 labelAlignment=left outline=true outlineColor=white outlineTransparency=95 outlineWidth=10 background=false color=black dropShadow=false		stringdb	protein
stringdb:10090.ENSMUSP00000040080	Isg20	Cluster 1	Clustered	18.0	10090.ENSMUSP00000040080	Q9JL16	false	10090.ENSMUSP00000040080	Q9JL16	10090.ENSMUSP00000040080	Promyelocytic leukemia nuclear body-associated protein ISG20; Interferon-induced antiviral exoribonuclease that acts on single-stranded RNA and also has minor activity towards single- stranded DNA. Exhibits antiviral activity against RNA viruses in an exonuclease-dependent manner. May also play additional roles in the maturation of snRNAs and rRNAs, and in ribosome biogenesis (By similarity).	label: attribute="display name" labelsize=12 labelAlignment=left outline=true outlineColor=white outlineTransparency=95 outlineWidth=10 background=false color=black dropShadow=false		stringdb	protein
stringdb:10090.ENSMUSP00000045770	Tlr4	Cluster 3	Clustered	13.099159663865546	10090.ENSMUSP00000045770	Q9QUK6	false	10090.ENSMUSP00000045770	Q9QUK6	10090.ENSMUSP00000045770	Toll-like receptor 4; Cooperates with LY96 and CD14 to mediate the innate immune response to bacterial lipopolysaccharide (LPS). Acts via MYD88, TIRAP and TRAF6, leading to NF-kappa-B activation, cytokine secretion and the inflammatory response. Also involved in LPS-independent inflammatory responses triggered by free fatty acids, such as palmitate. In complex with TLR6, promotes sterile inflamma…	label: attribute="display name" labelsize=12 labelAlignment=left outline=true outlineColor=white outlineTransparency=95 outlineWidth=10 background=false color=black dropShadow=false		stringdb	protein
stringdb:10090.ENSMUSP00000042260	Ncapd2	Cluster 10	Clustered	4.0	10090.ENSMUSP00000042260	Q8K2Z4	false	10090.ENSMUSP00000042260	Q8K2Z4	10090.ENSMUSP00000042260	Chromosome condensation-related SMC-associated protein 1; Regulatory subunit of the condensin complex, a complex required for conversion of interphase chromatin into mitotic-like condense chromosomes. The condensin complex probably introduces positive supercoils into relaxed DNA in the presence of type I topoisomerases and converts nicked DNA into positive knotted forms in the presence of type II…	label: attribute="display name" labelsize=12 labelAlignment=left outline=true outlineColor=white outlineTransparency=95 outlineWidth=10 background=false color=black dropShadow=false		stringdb	protein
stringdb:10090.ENSMUSP00000033427	Sash3	Cluster 2	Clustered	10.266666666666667	10090.ENSMUSP00000033427	Q8K352	false	10090.ENSMUSP00000033427	Q8K352	10090.ENSMUSP00000033427	SAM and SH3 domain-containing protein 3; May function as a signaling adapter protein in lymphocytes.	label: attribute="display name" labelsize=12 labelAlignment=left outline=true outlineColor=white outlineTransparency=95 outlineWidth=10 background=false color=black dropShadow=false		stringdb	protein
stringdb:10090.ENSMUSP00000032336	Plbd1		Unclustered	0.6666666666666666	10090.ENSMUSP00000032336	Q8VCI0	false	10090.ENSMUSP00000032336	Q8VCI0	10090.ENSMUSP00000032336	Phospholipase B domain-containing protein 1; Exhibits weak phospholipase activity, acting on various phospholipids, including phosphatidylcholine, phosphatidylinositol, phosphatidylethanolamine and lysophospholipids. However, in view of the small size of the putative binding pocket, it has been proposed that it may act rather as an amidase or a peptidase (By similarity).	label: attribute="display name" labelsize=12 labelAlignment=left outline=true outlineColor=white outlineTransparency=95 outlineWidth=10 background=false color=black dropShadow=false		stringdb	protein
stringdb:10090.ENSMUSP00000058723	Tmed3		Unclustered	0.0	10090.ENSMUSP00000058723	Q78IS1	false	10090.ENSMUSP00000058723	Q78IS1	10090.ENSMUSP00000058723	Transmembrane emp24 domain-containing protein 3; Potential role in vesicular protein trafficking, mainly in the early secretory pathway. Contributes to the coupled localization of TMED2 and TMED10 in the cis-Golgi network (By similarity).	label: attribute="display name" labelsize=12 labelAlignment=left outline=true outlineColor=white outlineTransparency=95 outlineWidth=10 background=false color=black dropShadow=false		stringdb	protein
stringdb:10090.ENSMUSP00000056669	Cd14	Cluster 3	Clustered	12.991452991452991	10090.ENSMUSP00000056669	P10810	false	10090.ENSMUSP00000056669	P10810	10090.ENSMUSP00000056669	Myeloid cell-specific leucine-rich glycoprotein; Coreceptor for bacterial lipopolysaccharide. In concert with LBP, binds to monomeric lipopolysaccharide and delivers it to the LY96/TLR4 complex, thereby mediating the innate immune response to bacterial lipopolysaccharide (LPS). Acts via MyD88, TIRAP and TRAF6, leading to NF-kappa-B activation, cytokine secretion and the inflammatory response. Act…	label: attribute="display name" labelsize=12 labelAlignment=left outline=true outlineColor=white outlineTransparency=95 outlineWidth=10 background=false color=black dropShadow=false		stringdb	protein
stringdb:10090.ENSMUSP00000033664	Il2rg	Cluster 2	Clustered	10.266666666666666	10090.ENSMUSP00000033664	P34902	false	10090.ENSMUSP00000033664	P34902	10090.ENSMUSP00000033664	Cytokine receptor common subunit gamma; Common subunit for the receptors for a variety of interleukins.	label: attribute="display name" labelsize=12 labelAlignment=left outline=true outlineColor=white outlineTransparency=95 outlineWidth=10 background=false color=black dropShadow=false		stringdb	protein
stringdb:10090.ENSMUSP00000032573	Pglyrp1		Unclustered	3.0	10090.ENSMUSP00000032573	O88593	false	10090.ENSMUSP00000032573	O88593	10090.ENSMUSP00000032573	Peptidoglycan recognition protein short; Pattern receptor that binds to murein peptidoglycans (PGN) of Gram-positive bacteria. Has bactericidal activity towards Gram-positive bacteria. May kill Gram-positive bacteria by interfering with peptidoglycan biosynthesis. Binds also to Gram- negative bacteria. Involved in innate immunity. May function in intracellular killing of bacteria. The soluble for…	label: attribute="display name" labelsize=12 labelAlignment=left outline=true outlineColor=white outlineTransparency=95 outlineWidth=10 background=false color=black dropShadow=false		stringdb	protein
stringdb:10090.ENSMUSP00000113945	Serpina3f		Unclustered	3.7333333333333334	10090.ENSMUSP00000113945	Q80X76	false	10090.ENSMUSP00000113945	Q80X76	10090.ENSMUSP00000113945	Serine (or cysteine) peptidase inhibitor, clade A, member 3F; Belongs to the serpin family.	label: attribute="display name" labelsize=12 labelAlignment=left outline=true outlineColor=white outlineTransparency=95 outlineWidth=10 background=false color=black dropShadow=false		stringdb	protein
stringdb:10090.ENSMUSP00000113703	Pxdn		Unclustered	0.0	10090.ENSMUSP00000113703	Q3UQ28	false	10090.ENSMUSP00000113703	Q3UQ28	10090.ENSMUSP00000113703	Peroxidasin homolog (Drosophila); Displays low peroxidase activity and is likely to participate in H(2)O(2) metabolism and peroxidative reactions in the cardiovascular system (By similarity). Plays a role in extracellular matrix formation.	label: attribute="display name" labelsize=12 labelAlignment=left outline=true outlineColor=white outlineTransparency=95 outlineWidth=10 background=false color=black dropShadow=false		stringdb	protein
stringdb:10090.ENSMUSP00000053391	Il1f9		Unclustered	6.377777777777777	10090.ENSMUSP00000053391	Q8R460	false	10090.ENSMUSP00000053391	Q8R460	10090.ENSMUSP00000053391	Interleukin 1 family, member 9; Functions as an agonist of NF-kappa B activation through the orphan IL-1-receptor-related protein 2/IL1RL2. Part of the IL- 36 signaling system that is thought to be present in epithelial barriers and to take part in local inflammatory response; similar to the IL-1 system with which it shares the coreceptor IL1RAP (By similarity). Seems to be involved in skin infla…	label: attribute="display name" labelsize=12 labelAlignment=left outline=true outlineColor=white outlineTransparency=95 outlineWidth=10 background=false color=black dropShadow=false		stringdb	protein
stringdb:10090.ENSMUSP00000100862	Cd63	Cluster 5	Clustered	6.909090909090909	10090.ENSMUSP00000100862	P41731	false	10090.ENSMUSP00000100862	P41731	10090.ENSMUSP00000100862	CD63 antigen; Functions as cell surface receptor for TIMP1 and plays a role in the activation of cellular signaling cascades. Plays a role in the activation of ITGB1 and integrin signaling, leading to the activation of AKT, FAK/PTK2 and MAP kinases. Promotes cell survival, reorganization of the actin cytoskeleton, cell adhesion, spreading and migration, via its role in the activation of AKT and F…	label: attribute="display name" labelsize=12 labelAlignment=left outline=true outlineColor=white outlineTransparency=95 outlineWidth=10 background=false color=black dropShadow=false		stringdb	protein
stringdb:10090.ENSMUSP00000025818	Rin1		Unclustered	0.0	10090.ENSMUSP00000025818	Q921Q7	false	10090.ENSMUSP00000025818	Q921Q7	10090.ENSMUSP00000025818	Ras interaction/interference protein 1; Ras effector protein, which may serve as an inhibitory modulator of neuronal plasticity in aversive memory formation. Can affect Ras signaling at different levels. First, by competing with RAF1 protein for binding to activated Ras. Second, by enhancing signaling from ABL1 and ABL2, which regulate cytoskeletal remodeling. Third, by activating RAB5A, possibly…	label: attribute="display name" labelsize=12 labelAlignment=left outline=true outlineColor=white outlineTransparency=95 outlineWidth=10 background=false color=black dropShadow=false		stringdb	protein
stringdb:10090.ENSMUSP00000040074	Dse		Unclustered	0.0	10090.ENSMUSP00000040074	Q8BLI4	false	10090.ENSMUSP00000040074	Q8BLI4	10090.ENSMUSP00000040074	Squamous cell carcinoma antigen recognized by T-cells 2; Converts D-glucuronic acid to L-iduronic acid (IdoUA) residues.	label: attribute="display name" labelsize=12 labelAlignment=left outline=true outlineColor=white outlineTransparency=95 outlineWidth=10 background=false color=black dropShadow=false		stringdb	protein
stringdb:10090.ENSMUSP00000018287	Mafk	Cluster 9	Clustered	3.7333333333333334	10090.ENSMUSP00000018287	Q61827	false	10090.ENSMUSP00000018287	Q61827	10090.ENSMUSP00000018287	V-maf musculoaponeurotic fibrosarcoma oncogene family, protein K (avian); Since they lack a putative transactivation domain, the small Mafs behave as transcriptional repressors when they dimerize among themselves. However, they seem to serve as transcriptional activators by dimerizing with other (usually larger) basic-zipper proteins and recruiting them to specific DNA-binding sites. Small Maf pr…	label: attribute="display name" labelsize=12 labelAlignment=left outline=true outlineColor=white outlineTransparency=95 outlineWidth=10 background=false color=black dropShadow=false		stringdb	protein
stringdb:10090.ENSMUSP00000065799	Fpr2	Cluster 5	Clustered	7.417582417582417	10090.ENSMUSP00000065799	O88536	false	10090.ENSMUSP00000065799	O88536	10090.ENSMUSP00000065799	Formylpeptide receptor-related sequence 2; High affinity receptor for N-formyl-methionyl peptides (FMLP), which are powerful neutrophils chemotactic factors. Stimulate chemotaxis in immune cells to site of infection or tissue damage upon recognition of several ligands, such as FMLP, or ligand involved in cell damage, disease or inflammation.	label: attribute="display name" labelsize=12 labelAlignment=left outline=true outlineColor=white outlineTransparency=95 outlineWidth=10 background=false color=black dropShadow=false		stringdb	protein
stringdb:10090.ENSMUSP00000124578	Phf11d	Cluster 1	Clustered	19.492753623188406	10090.ENSMUSP00000124578	A6H5X4	false	10090.ENSMUSP00000124578	A6H5X4	10090.ENSMUSP00000124578	PHD finger protein 11-like; Positive regulator of Th1-type cytokine gene expression.	label: attribute="display name" labelsize=12 labelAlignment=left outline=true outlineColor=white outlineTransparency=95 outlineWidth=10 background=false color=black dropShadow=false		stringdb	protein
stringdb:10090.ENSMUSP00000086112	Olfm4		Unclustered	2.0	10090.ENSMUSP00000086112	Q3UZZ4	false	10090.ENSMUSP00000086112	Q3UZZ4	10090.ENSMUSP00000086112	Olfactomedin 4; May promote proliferation of pancreatic cancer cells by favoring the transition from the S to G2/M phase. In myeloid leukemic cell lines, inhibits cell growth and induces cell differentiation and apoptosis. May play a role in the inhibition of EIF4EBP1 phosphorylation/deactivation. Facilitates cell adhesion, most probably through interaction with cell surface lectins and cadherin …	label: attribute="display name" labelsize=12 labelAlignment=left outline=true outlineColor=white outlineTransparency=95 outlineWidth=10 background=false color=black dropShadow=false		stringdb	protein
stringdb:10090.ENSMUSP00000031017	Fosl2	Cluster 9	Clustered	4.523809523809524	10090.ENSMUSP00000031017	P47930	false	10090.ENSMUSP00000031017	P47930	10090.ENSMUSP00000031017	Fos-related antigen 2; Controls osteoclast survival and size. As a dimer with JUN, activates LIF transcription. Activates CEBPB transcription in PGE2-activated osteoblasts (By similarity).	label: attribute="display name" labelsize=12 labelAlignment=left outline=true outlineColor=white outlineTransparency=95 outlineWidth=10 background=false color=black dropShadow=false		stringdb	protein
stringdb:10090.ENSMUSP00000029297	Slc7a11		Unclustered	2.7	10090.ENSMUSP00000029297	Q9WTR6	false	10090.ENSMUSP00000029297	Q9WTR6	10090.ENSMUSP00000029297	Solute carrier family 7 (cationic amino acid transporter, y+ system), member 11; Sodium-independent, high-affinity exchange of anionic amino acids with high specificity for anionic form of cystine and glutamate.	label: attribute="display name" labelsize=12 labelAlignment=left outline=true outlineColor=white outlineTransparency=95 outlineWidth=10 background=false color=black dropShadow=false		stringdb	protein
stringdb:10090.ENSMUSP00000032344	Arhgdib		Unclustered	8.836363636363636	10090.ENSMUSP00000032344	Q61599	false	10090.ENSMUSP00000032344	Q61599	10090.ENSMUSP00000032344	Rho, GDP dissociation inhibitor (GDI) beta; Regulates the GDP/GTP exchange reaction of the Rho proteins by inhibiting the dissociation of GDP from them, and the subsequent binding of GTP to them. Regulates reorganization of the actin cytoskeleton mediated by Rho family members.	label: attribute="display name" labelsize=12 labelAlignment=left outline=true outlineColor=white outlineTransparency=95 outlineWidth=10 background=false color=black dropShadow=false		stringdb	protein
stringdb:10090.ENSMUSP00000033310	Mki67	Cluster 3	Clustered	14.509803921568627	10090.ENSMUSP00000033310	E9PVX6	false	10090.ENSMUSP00000033310	E9PVX6	10090.ENSMUSP00000033310	Antigen identified by monoclonal antibody Ki-67 homolog; Required to maintain individual mitotic chromosomes dispersed in the cytoplasm following nuclear envelope disassembly. Associates with the surface of the mitotic chromosome, the perichromosomal layer, and covers a substantial fraction of the chromosome surface. Prevents chromosomes from collapsing into a single chromatin mass by forming a s…	label: attribute="display name" labelsize=12 labelAlignment=left outline=true outlineColor=white outlineTransparency=95 outlineWidth=10 background=false color=black dropShadow=false		stringdb	protein
stringdb:10090.ENSMUSP00000030044	Orm1	Cluster 5	Clustered	6.805555555555555	10090.ENSMUSP00000030044	Q60590	false	10090.ENSMUSP00000030044	Q60590	10090.ENSMUSP00000030044	Alpha-1-acid glycoprotein 1; Functions as transport protein in the blood stream. Binds various ligands in the interior of its beta-barrel domain (By similarity). Appears to function in modulating the activity of the immune system during the acute-phase reaction.	label: attribute="display name" labelsize=12 labelAlignment=left outline=true outlineColor=white outlineTransparency=95 outlineWidth=10 background=false color=black dropShadow=false		stringdb	protein
stringdb:10090.ENSMUSP00000030041	Ambp	Cluster 5	Clustered	7.03030303030303	10090.ENSMUSP00000030041	Q07456	false	10090.ENSMUSP00000030041	Q07456	10090.ENSMUSP00000030041	Alpha 1 microglobulin/bikunin; Inter-alpha-trypsin inhibitor inhibits trypsin, plasmin, and lysosomal granulocytic elastase. Inhibits calcium oxalate crystallization (By similarity); In the N-terminal section; belongs to the calycin superfamily. Lipocalin family.	label: attribute="display name" labelsize=12 labelAlignment=left outline=true outlineColor=white outlineTransparency=95 outlineWidth=10 background=false color=black dropShadow=false		stringdb	protein
stringdb:10090.ENSMUSP00000112843	S100a9	Cluster 2	Clustered	10.266666666666667	10090.ENSMUSP00000112843	P31725	false	10090.ENSMUSP00000112843	P31725	10090.ENSMUSP00000112843	S100 calcium binding protein A9 (calgranulin B); S100A9 is a calcium- and zinc-binding protein which plays a prominent role in the regulation of inflammatory processes and immune response. It can induce neutrophil chemotaxis, adhesion, can increase the bactericidal activity of neutrophils by promoting phagocytosis via activation of SYK, PI3K/AKT, and ERK1/2 and can induce degranulation of neutrop…	label: attribute="display name" labelsize=12 labelAlignment=left outline=true outlineColor=white outlineTransparency=95 outlineWidth=10 background=false color=black dropShadow=false		stringdb	protein
stringdb:10090.ENSMUSP00000117299	Haus2		Unclustered	0.0	10090.ENSMUSP00000117299	Q9CQS9	false	10090.ENSMUSP00000117299	Q9CQS9	10090.ENSMUSP00000117299	HAUS augmin-like complex, subunit 2; Contributes to mitotic spindle assembly, maintenance of centrosome integrity and completion of cytokinesis as part of the HAUS augmin-like complex; Belongs to the HAUS2 family.	label: attribute="display name" labelsize=12 labelAlignment=left outline=true outlineColor=white outlineTransparency=95 outlineWidth=10 background=false color=black dropShadow=false		stringdb	protein
stringdb:10090.ENSMUSP00000096159	Krtdap		Unclustered	0.0	10090.ENSMUSP00000096159	Q3V2T4	false	10090.ENSMUSP00000096159	Q3V2T4	10090.ENSMUSP00000096159	Keratinocyte differentiation associated protein; May act as a soluble regulator of keratinocyte differentiation. May play an important role in embryonic skin morphogenesis (By similarity).	label: attribute="display name" labelsize=12 labelAlignment=left outline=true outlineColor=white outlineTransparency=95 outlineWidth=10 background=false color=black dropShadow=false		stringdb	protein
stringdb:10090.ENSMUSP00000074386	Ear2		Unclustered	0.5	10090.ENSMUSP00000074386	P97425	false	10090.ENSMUSP00000074386	P97425	10090.ENSMUSP00000074386	Eosinophil-associated, ribonuclease A family, member 2; Cytotoxin and helminthotoxin with ribonuclease activity. Selectively chemotactic for dendritic cells. Possesses a wide variety of biological activities.	label: attribute="display name" labelsize=12 labelAlignment=left outline=true outlineColor=white outlineTransparency=95 outlineWidth=10 background=false color=black dropShadow=false		stringdb	protein
stringdb:10090.ENSMUSP00000123011	Xaf1		Unclustered	15.0	10090.ENSMUSP00000123011	Q5NBU8	false	10090.ENSMUSP00000123011	Q5NBU8	10090.ENSMUSP00000123011	XIAP associated factor 1; Seems to function as a negative regulator of members of the IAP (inhibitor of apoptosis protein) family. Inhibits anti- caspase activity of BIRC4. Induces cleavage and inactivation of BIRC4 independent of caspase activation. Mediates TNF-alpha- induced apoptosis and is involved in apoptosis in trophoblast cells. May inhibit BIRC4 indirectly by activating the mitochondria…	label: attribute="display name" labelsize=12 labelAlignment=left outline=true outlineColor=white outlineTransparency=95 outlineWidth=10 background=false color=black dropShadow=false		stringdb	protein
stringdb:10090.ENSMUSP00000021548	Rdh12		Unclustered	0.6666666666666666	10090.ENSMUSP00000021548	Q8BYK4	false	10090.ENSMUSP00000021548	Q8BYK4	10090.ENSMUSP00000021548	Retinol dehydrogenase 12; Exhibits an oxidoreductive catalytic activity towards retinoids. Most efficient as an NADPH-dependent retinal reductase. Displays high activity toward 9-cis and all-trans-retinol. Also involved in the metabolism of short-chain aldehydes. No steroid dehydrogenase activity detected. Might be the key enzyme in the formation of 11-cis-retinal from 11-cis-retinol during regen…	label: attribute="display name" labelsize=12 labelAlignment=left outline=true outlineColor=white outlineTransparency=95 outlineWidth=10 background=false color=black dropShadow=false		stringdb	protein
stringdb:10090.ENSMUSP00000045755	Cpne2		Unclustered	0.0	10090.ENSMUSP00000045755	P59108	false	10090.ENSMUSP00000045755	P59108	10090.ENSMUSP00000045755	Copine II; Calcium-dependent phospholipid-binding protein that plays a role in calcium-mediated intracellular processes. Exhibits calcium-dependent cell membrane binding properties.	label: attribute="display name" labelsize=12 labelAlignment=left outline=true outlineColor=white outlineTransparency=95 outlineWidth=10 background=false color=black dropShadow=false		stringdb	protein
stringdb:10090.ENSMUSP00000045634	Antxr1		Unclustered	0.3333333333333333	10090.ENSMUSP00000045634	Q9CZ52	false	10090.ENSMUSP00000045634	Q9CZ52	10090.ENSMUSP00000045634	Tumor endothelial marker 8; Plays a role in cell attachment and migration. Interacts with extracellular matrix proteins and with the actin cytoskeleton. Mediates adhesion of cells to type 1 collagen and gelatin, reorganization of the actin cytoskeleton and promotes cell spreading. Plays a role in the angiogenic response of cultured umbilical vein endothelial cells (By similarity).	label: attribute="display name" labelsize=12 labelAlignment=left outline=true outlineColor=white outlineTransparency=95 outlineWidth=10 background=false color=black dropShadow=false		stringdb	protein
stringdb:10090.ENSMUSP00000128828	Cdkn1c		Unclustered	4.0	10090.ENSMUSP00000128828	P49919	false	10090.ENSMUSP00000128828	P49919	10090.ENSMUSP00000128828	Cyclin-dependent kinase inhibitor 1C (P57); Potent tight-binding inhibitor of several G1 cyclin/CDK complexes (cyclin E-CDK2, cyclin D2-CDK4, and cyclin A-CDK2) and, to lesser extent, of the mitotic cyclin B-CDC2. Negative regulator of cell proliferation. May play a role in maintenance of the non- proliferative state throughout life.	label: attribute="display name" labelsize=12 labelAlignment=left outline=true outlineColor=white outlineTransparency=95 outlineWidth=10 background=false color=black dropShadow=false		stringdb	protein
stringdb:10090.ENSMUSP00000009340	Mnda		Unclustered	0.0	10090.ENSMUSP00000009340	P0DOV1	false	10090.ENSMUSP00000009340	Q8C4X3	10090.ENSMUSP00000009340	Myeloid cell nuclear differentiation antigen; May act as a transcriptional regulator in the myeloid lineage. Inhibits cell growth via p53/TP53 and RB1-dependent and independent pathways; Belongs to the HIN-200 family.	label: attribute="display name" labelsize=12 labelAlignment=left outline=true outlineColor=white outlineTransparency=95 outlineWidth=10 background=false color=black dropShadow=false		stringdb	protein
stringdb:10090.ENSMUSP00000106154	Slc28a2		Unclustered	0.0	10090.ENSMUSP00000106154	O88627	false	10090.ENSMUSP00000106154	O88627	10090.ENSMUSP00000106154	Solute carrier family 28 (sodium-coupled nucleoside transporter), member 2; Sodium-dependent and purine-selective. Exhibits the transport characteristics of the nucleoside transport system cif or N1 subtype (N1/cif) (selective for purine nucleosides and uridine) (By similarity).	label: attribute="display name" labelsize=12 labelAlignment=left outline=true outlineColor=white outlineTransparency=95 outlineWidth=10 background=false color=black dropShadow=false		stringdb	protein
stringdb:10090.ENSMUSP00000108574	Pxylp1		Unclustered	0.0	10090.ENSMUSP00000108574	Q8BHA9	false	10090.ENSMUSP00000108574	Q8BHA9	10090.ENSMUSP00000108574	Acid phosphatase-like protein 2; Responsible for the 2-O-dephosphorylation of xylose in the glycosaminoglycan-protein linkage region of proteoglycans thereby regulating the amount of mature glycosaminoglycan (GAG) chains. Sulfated glycosaminoglycans (GAGs), including heparan sulfate and chondroitin sulfate, are synthesized on the so-called common GAG-protein linkage region (GlcUAbeta1-3Galbeta1-3…	label: attribute="display name" labelsize=12 labelAlignment=left outline=true outlineColor=white outlineTransparency=95 outlineWidth=10 background=false color=black dropShadow=false		stringdb	protein
stringdb:10090.ENSMUSP00000127615	Slit2		Unclustered	0.0	10090.ENSMUSP00000127615	Q9R1B9	false	10090.ENSMUSP00000127615	Q9R1B9	10090.ENSMUSP00000127615	Slit homolog 2 (Drosophila); Thought to act as molecular guidance cue in cellular migration, and function appears to be mediated by interaction with roundabout homolog receptors. During neural development involved in axonal navigation at the ventral midline of the neural tube and projection of axons to different regions. SLIT1 and SLIT2 seem to be essential for midline guidance in the forebrain b…	label: attribute="display name" labelsize=12 labelAlignment=left outline=true outlineColor=white outlineTransparency=95 outlineWidth=10 background=false color=black dropShadow=false		stringdb	protein
stringdb:10090.ENSMUSP00000033769	Irak1	Cluster 2	Clustered	11.175438596491228	10090.ENSMUSP00000033769	Q62406	false	10090.ENSMUSP00000033769	Q62406	10090.ENSMUSP00000033769	Interleukin-1 receptor-associated kinase 1; Serine/threonine-protein kinase that plays a critical role in initiating innate immune response against foreign pathogens. Involved in Toll-like receptor (TLR) and IL-1R signaling pathways. Is rapidly recruited by MYD88 to the receptor- signaling complex upon TLR activation. Association with MYD88 leads to IRAK1 phosphorylation by IRAK4 and subsequent a…	label: attribute="display name" labelsize=12 labelAlignment=left outline=true outlineColor=white outlineTransparency=95 outlineWidth=10 background=false color=black dropShadow=false		stringdb	protein
stringdb:10090.ENSMUSP00000080601	Dtx3l		Unclustered	15.719298245614034	10090.ENSMUSP00000080601	Q3UIR3	false	10090.ENSMUSP00000080601	Q3UIR3	10090.ENSMUSP00000080601	RING-type E3 ubiquitin transferase DTX3L; E3 ubiquitin-protein ligase which, in association with ADP-ribosyltransferase PARP9, plays a role in DNA damage repair and in interferon-mediated antiviral responses. Monoubiquitinates several histones, including histone H2A, H2B, H3 and H4. In response to DNA damage, mediates monoubiquitination of 'Lys-91' of histone H4 (H4K91ub1). The exact role of H4K9…	label: attribute="display name" labelsize=12 labelAlignment=left outline=true outlineColor=white outlineTransparency=95 outlineWidth=10 background=false color=black dropShadow=false		stringdb	protein
stringdb:10090.ENSMUSP00000078753	Gpr84		Unclustered	3.0	10090.ENSMUSP00000078753	Q8CIM5	false	10090.ENSMUSP00000078753	Q8CIM5	10090.ENSMUSP00000078753	G protein-coupled receptor 84; Receptor for medium-chain free fatty acid (FFA) with carbon chain lengths of C9 to C14. Capric acid (C10:0), undecanoic acid (C11:0) and lauric acid (C12:0) are the most potent agonists. Not activated by short-chain and long-chain saturated and unsaturated FFAs. Activation by medium-chain free fatty acid is coupled to a pertussis toxin sensitive G(i/o) protein pathw…	label: attribute="display name" labelsize=12 labelAlignment=left outline=true outlineColor=white outlineTransparency=95 outlineWidth=10 background=false color=black dropShadow=false		stringdb	protein
stringdb:10090.ENSMUSP00000055437	Neurl3		Unclustered	0.0	10090.ENSMUSP00000055437	Q8CJC5	false	10090.ENSMUSP00000055437	Q8CJC5	10090.ENSMUSP00000055437	Lung-inducible neuralized-related C3CH4 RING domain protein; E3 ubiquitin-protein ligase. Seems to utilize UBE2E1. In vitro, generates polyubiquitin chains via non-canonical lysine residues suggesting that it is not involved in tagging substrates for proteasomal degradation.	label: attribute="display name" labelsize=12 labelAlignment=left outline=true outlineColor=white outlineTransparency=95 outlineWidth=10 background=false color=black dropShadow=false		stringdb	protein
stringdb:10090.ENSMUSP00000075365	Saa2	Cluster 4	Clustered	9.0	10090.ENSMUSP00000075365	P05367	false	10090.ENSMUSP00000075365	P05367	10090.ENSMUSP00000075365	Serum amyloid A-2 protein; Major acute phase reactant. Apolipoprotein of the HDL complex.	label: attribute="display name" labelsize=12 labelAlignment=left outline=true outlineColor=white outlineTransparency=95 outlineWidth=10 background=false color=black dropShadow=false		stringdb	protein
stringdb:10090.ENSMUSP00000078875	Fcer1g	Cluster 3	Clustered	13.386666666666667	10090.ENSMUSP00000078875	P20491	false	10090.ENSMUSP00000078875	P20491	10090.ENSMUSP00000078875	High affinity immunoglobulin epsilon receptor subunit gamma; Associates with a variety of FcR alpha chains to form a functional signaling complex. Regulates several aspects of the immune response. The gamma subunit has a critical role in allowing the IgE Fc receptor to reach the cell surface. Also involved in collagen-mediated platelet activation and in neutrophil activation mediated by integrin;…	label: attribute="display name" labelsize=12 labelAlignment=left outline=true outlineColor=white outlineTransparency=95 outlineWidth=10 background=false color=black dropShadow=false		stringdb	protein
stringdb:10090.ENSMUSP00000028179	Fcnb		Unclustered	1.6666666666666667	10090.ENSMUSP00000028179	O70497	false	10090.ENSMUSP00000028179	O70497	10090.ENSMUSP00000028179	Collagen/fibrinogen domain-containing protein 2; May function in innate immunity through activation of the lectin complement pathway. Calcium-dependent and GlcNAc- binding lectin (By similarity); Belongs to the ficolin lectin family.	label: attribute="display name" labelsize=12 labelAlignment=left outline=true outlineColor=white outlineTransparency=95 outlineWidth=10 background=false color=black dropShadow=false		stringdb	protein
stringdb:10090.ENSMUSP00000051079	Gpr97		Unclustered	0.0	10090.ENSMUSP00000051079	Q8R0T6	false	10090.ENSMUSP00000051079	Q8R0T6	10090.ENSMUSP00000051079	Adhesion G protein-coupled receptor G3; Orphan receptor that regulates migration of lymphatic endothelial cells via the small GTPases RhoA and CDC42 (By similarity). Regulates B-cell development. Seems to signal through G-alpha(q)-proteins (By similarity); Belongs to the G-protein coupled receptor 2 family. Adhesion G-protein coupled receptor (ADGR) subfamily.	label: attribute="display name" labelsize=12 labelAlignment=left outline=true outlineColor=white outlineTransparency=95 outlineWidth=10 background=false color=black dropShadow=false		stringdb	protein
stringdb:10090.ENSMUSP00000077546	Pirb	Cluster 2	Clustered	11.897233201581027	10090.ENSMUSP00000077546	P97484	false	10090.ENSMUSP00000077546	P97484	10090.ENSMUSP00000077546	Leukocyte immunoglobulin-like receptor subfamily B member 3; May act as receptor for class I MHC antigens. Becomes activated upon coligation of LILRB3 and immune receptors, such as FCGR2B and the B-cell receptor. Down-regulates antigen-induced B- cell activation by recruiting phosphatases to its immunoreceptor tyrosine-based inhibitor motifs (ITIM).	label: attribute="display name" labelsize=12 labelAlignment=left outline=true outlineColor=white outlineTransparency=95 outlineWidth=10 background=false color=black dropShadow=false		stringdb	protein
stringdb:10090.ENSMUSP00000000642	Hk2	Cluster 6	Seed	3.0476190476190474	10090.ENSMUSP00000000642	O08528	false	10090.ENSMUSP00000000642	O08528	10090.ENSMUSP00000000642	Hexokinase type II; Hexokinase 2	label: attribute="display name" labelsize=12 labelAlignment=left outline=true outlineColor=white outlineTransparency=95 outlineWidth=10 background=false color=black dropShadow=false		stringdb	protein
stringdb:10090.ENSMUSP00000101828	Gbp3	Cluster 1	Clustered	19.015384615384615	10090.ENSMUSP00000101828	Q61107	false	10090.ENSMUSP00000101828	Q61107	10090.ENSMUSP00000101828	Guanine nucleotide-binding protein 4; Binds GTP, GDP and GMP. Hydrolyzes GTP very efficiently; GDP rather than GMP is the major reaction product. Plays a role in erythroid differentiation.	label: attribute="display name" labelsize=12 labelAlignment=left outline=true outlineColor=white outlineTransparency=95 outlineWidth=10 background=false color=black dropShadow=false		stringdb	protein
stringdb:10090.ENSMUSP00000138504	Sbk2		Unclustered	0.0	10090.ENSMUSP00000138504	P0C5K1	false	10090.ENSMUSP00000138504	P0C5K1	10090.ENSMUSP00000138504	SH3-binding domain kinase family, member 2	label: attribute="display name" labelsize=12 labelAlignment=left outline=true outlineColor=white outlineTransparency=95 outlineWidth=10 background=false color=black dropShadow=false		stringdb	protein
stringdb:10090.ENSMUSP00000110411	Fstl1		Unclustered	1.8571428571428572	10090.ENSMUSP00000110411	Q62356	false	10090.ENSMUSP00000110411	Q62356	10090.ENSMUSP00000110411	TGF-beta-inducible protein TSC-36; May modulate the action of some growth factors on cell proliferation and differentiation. Binds heparin (By similarity).	label: attribute="display name" labelsize=12 labelAlignment=left outline=true outlineColor=white outlineTransparency=95 outlineWidth=10 background=false color=black dropShadow=false		stringdb	protein
stringdb:10090.ENSMUSP00000075240	Cd97		Unclustered	0.6666666666666666	10090.ENSMUSP00000075240	Q9Z0M6	false	10090.ENSMUSP00000075240	Q9Z0M6	10090.ENSMUSP00000075240	CD97 antigen; Receptor potentially involved in both adhesion and signaling processes early after leukocyte activation. Plays an essential role in leukocyte migration.	label: attribute="display name" labelsize=12 labelAlignment=left outline=true outlineColor=white outlineTransparency=95 outlineWidth=10 background=false color=black dropShadow=false		stringdb	protein
stringdb:10090.ENSMUSP00000024706	Pla2g7	Cluster 4	Clustered	9.0	10090.ENSMUSP00000024706	Q60963	false	10090.ENSMUSP00000024706	Q60963	10090.ENSMUSP00000024706	Phospholipase A2, group VII (platelet-activating factor acetylhydrolase, plasma); Modulates the action of platelet-activating factor (PAF) by hydrolyzing the sn-2 ester bond to yield the biologically inactive lyso-PAF. Has a specificity for substrates with a short residue at the sn-2 position. It is inactive against long-chain phospholipids; Belongs to the AB hydrolase superfamily. Lipase family.	label: attribute="display name" labelsize=12 labelAlignment=left outline=true outlineColor=white outlineTransparency=95 outlineWidth=10 background=false color=black dropShadow=false		stringdb	protein
stringdb:10090.ENSMUSP00000110528	Parp9	Cluster 1	Clustered	18.465608465608465	10090.ENSMUSP00000110528	Q8CAS9	false	10090.ENSMUSP00000110528	Q8CAS9	10090.ENSMUSP00000110528	ADP-ribosyltransferase diphtheria toxin-like 9; ADP-ribosyltransferase which, in association with E3 ligase DTX3L, plays a role in DNA damage repair and in immune responses including interferon-mediated antiviral defenses. Within the complex, enhances DTX3L E3 ligase activity which is further enhanced by PARP9 binding to poly(ADP- ribose) (By similarity). In addition, positively regulates DTXL3 p…	label: attribute="display name" labelsize=12 labelAlignment=left outline=true outlineColor=white outlineTransparency=95 outlineWidth=10 background=false color=black dropShadow=false		stringdb	protein
stringdb:10090.ENSMUSP00000023619	Stfa2		Unclustered	0.0	10090.ENSMUSP00000023619	P35174	false	10090.ENSMUSP00000023619	P35174	10090.ENSMUSP00000023619	Stefin A2; This is an intracellular thiol proteinase inhibitor.	label: attribute="display name" labelsize=12 labelAlignment=left outline=true outlineColor=white outlineTransparency=95 outlineWidth=10 background=false color=black dropShadow=false		stringdb	protein
stringdb:10090.ENSMUSP00000024829	Abcg1		Unclustered	2.0	10090.ENSMUSP00000024829	Q64343	false	10090.ENSMUSP00000024829	Q64343	10090.ENSMUSP00000024829	ATP-binding cassette, sub-family G (WHITE), member 1; Transporter involved in macrophage lipid homeostasis. Is an active component of the macrophage lipid export complex. Could also be involved in intracellular lipid transport processes. The role in cellular lipid homeostasis may not be limited to macrophages.	label: attribute="display name" labelsize=12 labelAlignment=left outline=true outlineColor=white outlineTransparency=95 outlineWidth=10 background=false color=black dropShadow=false		stringdb	protein
stringdb:10090.ENSMUSP00000108573	Mpeg1	Cluster 2	Clustered	11.514492753623188	10090.ENSMUSP00000108573	A1L314	false	10090.ENSMUSP00000108573	A1L314	10090.ENSMUSP00000108573	Macrophage expressed gene 1	label: attribute="display name" labelsize=12 labelAlignment=left outline=true outlineColor=white outlineTransparency=95 outlineWidth=10 background=false color=black dropShadow=false		stringdb	protein
stringdb:10090.ENSMUSP00000035829	Akap12		Unclustered	0.0	10090.ENSMUSP00000035829	Q9WTQ5	false	10090.ENSMUSP00000035829	Q9WTQ5	10090.ENSMUSP00000035829	A kinase (PRKA) anchor protein (gravin) 12; Anchoring protein that mediates the subcellular compartmentation of protein kinase A (PKA) and protein kinase C (PKC).	label: attribute="display name" labelsize=12 labelAlignment=left outline=true outlineColor=white outlineTransparency=95 outlineWidth=10 background=false color=black dropShadow=false		stringdb	protein
stringdb:10090.ENSMUSP00000079733	Fes		Unclustered	5.0	10090.ENSMUSP00000079733	P16879	false	10090.ENSMUSP00000079733	P16879	10090.ENSMUSP00000079733	Tyrosine-protein kinase Fes/Fps; Tyrosine-protein kinase that acts downstream of cell surface receptors and plays a role in the regulation of the actin cytoskeleton, microtubule assembly, cell attachment and cell spreading. Plays a role in FCER1 (high affinity immunoglobulin epsilon receptor)-mediated signaling in mast cells. Acts down- stream of the activated FCER1 receptor and the mast/stem cel…	label: attribute="display name" labelsize=12 labelAlignment=left outline=true outlineColor=white outlineTransparency=95 outlineWidth=10 background=false color=black dropShadow=false		stringdb	protein
stringdb:10090.ENSMUSP00000033892	Tnfsf13b	Cluster 4	Clustered	9.848484848484848	10090.ENSMUSP00000033892	Q9WU72	false	10090.ENSMUSP00000033892	Q9WU72	10090.ENSMUSP00000033892	Tumor necrosis factor (ligand) superfamily, member 13b; Cytokine that binds to TNFRSF13B/TACI and TNFRSF17/BCMA. TNFSF13/APRIL binds to the same 2 receptors. Together, they form a 2 ligands -2 receptors pathway involved in the stimulation of B- and T-cell function and the regulation of humoral immunity. A third B-cell specific BAFF-receptor (BAFFR/BR3) promotes the survival of mature B-cells and …	label: attribute="display name" labelsize=12 labelAlignment=left outline=true outlineColor=white outlineTransparency=95 outlineWidth=10 background=false color=black dropShadow=false		stringdb	protein
stringdb:10090.ENSMUSP00000022881	Fam134b		Unclustered	0.0	10090.ENSMUSP00000022881	Q8VE91	false	10090.ENSMUSP00000022881	Q8VE91	10090.ENSMUSP00000022881	Family with sequence similarity 134, member B; Endoplasmic reticulum-anchored autophagy receptor that mediates ER delivery into lysosomes through sequestration into autophagosomes. Promotes membrane remodeling and ER scission via its membrane bending capacity and targets the fragments into autophagosomes via interaction with ATG8 family proteins. Required for long-term survival of nociceptive and…	label: attribute="display name" labelsize=12 labelAlignment=left outline=true outlineColor=white outlineTransparency=95 outlineWidth=10 background=false color=black dropShadow=false		stringdb	protein
stringdb:10090.ENSMUSP00000021550	Arg2	Cluster 2	Clustered	12.0	10090.ENSMUSP00000021550	O08691	false	10090.ENSMUSP00000021550	O08691	10090.ENSMUSP00000021550	Arginase-2, mitochondrial; May play a role in the regulation of extra-urea cycle arginine metabolism and also in down-regulation of nitric oxide synthesis. Extrahepatic arginase functions to regulate L-arginine bioavailability to nitric oxid synthase (NOS). Arginine metabolism is a critical regulator of innate and adaptive immune responses. Seems to be involved in negative regulation of the survi…	label: attribute="display name" labelsize=12 labelAlignment=left outline=true outlineColor=white outlineTransparency=95 outlineWidth=10 background=false color=black dropShadow=false		stringdb	protein
stringdb:10090.ENSMUSP00000016094	Ncf1	Cluster 3	Clustered	12.532467532467532	10090.ENSMUSP00000016094	Q09014	false	10090.ENSMUSP00000016094	Q09014	10090.ENSMUSP00000016094	Neutrophil NADPH oxidase factor 1; NCF2, NCF1, and a membrane bound cytochrome b558 are required for activation of the latent NADPH oxidase (necessary for superoxide production).	label: attribute="display name" labelsize=12 labelAlignment=left outline=true outlineColor=white outlineTransparency=95 outlineWidth=10 background=false color=black dropShadow=false		stringdb	protein
stringdb:10090.ENSMUSP00000110643	Sema4c		Unclustered	0.0	10090.ENSMUSP00000110643	Q64151	false	10090.ENSMUSP00000110643	Q64151	10090.ENSMUSP00000110643	Semaphorin-C-like 1; Cell surface receptor for PLXNB2 that plays an important role in cell-cell signaling. PLXNB2 binding promotes downstream activation of RHOA and phosphorylation of ERBB2 at 'Tyr-1248'. Required for normal brain development, axon guidance and cell migration. Probable signaling receptor which may play a role in myogenic differentiation through activation of the stress- activated…	label: attribute="display name" labelsize=12 labelAlignment=left outline=true outlineColor=white outlineTransparency=95 outlineWidth=10 background=false color=black dropShadow=false		stringdb	protein
stringdb:10090.ENSMUSP00000140709	Gm13889		Unclustered	0.0	10090.ENSMUSP00000140709	Q3UPL5	false	10090.ENSMUSP00000140709	Q3UPL5	10090.ENSMUSP00000140709	Uncharacterized protein C11orf96 homolog; Predicted gene 13889	label: attribute="display name" labelsize=12 labelAlignment=left outline=true outlineColor=white outlineTransparency=95 outlineWidth=10 background=false color=black dropShadow=false		stringdb	protein
stringdb:10090.ENSMUSP00000023610	Adamts1		Unclustered	8.0	10090.ENSMUSP00000023610	P97857	false	10090.ENSMUSP00000023610	P97857	10090.ENSMUSP00000023610	A disintegrin-like and metallopeptidase (reprolysin type) with thrombospondin type 1 motif, 1; Cleaves aggrecan, a cartilage proteoglycan, at the '1691-Glu-|-Leu-1692' site (within the chondroitin sulfate attachment domain), and may be involved in its turnover. Has angiogenic inhibitor activity (By similarity). Active metalloprotease, which may be associated with various inflammatory processes as…	label: attribute="display name" labelsize=12 labelAlignment=left outline=true outlineColor=white outlineTransparency=95 outlineWidth=10 background=false color=black dropShadow=false		stringdb	protein
stringdb:10090.ENSMUSP00000030381	Ctps		Unclustered	0.6666666666666666	10090.ENSMUSP00000030381	P70698	false	10090.ENSMUSP00000030381	P70698	10090.ENSMUSP00000030381	Cytidine 5'-triphosphate synthase; This enzyme is involved in the de novo synthesis of CTP, a precursor of DNA, RNA and phospholipids. Catalyzes the ATP- dependent amination of UTP to CTP with either L-glutamine or ammonia as a source of nitrogen. This enzyme and its product, CTP, play a crucial role in the proliferation of activated lymphocytes and therefore in immunity.	label: attribute="display name" labelsize=12 labelAlignment=left outline=true outlineColor=white outlineTransparency=95 outlineWidth=10 background=false color=black dropShadow=false		stringdb	protein
stringdb:10090.ENSMUSP00000044248	Scarf1		Unclustered	3.0	10090.ENSMUSP00000044248	Q5ND28	false	10090.ENSMUSP00000044248	Q5ND28	10090.ENSMUSP00000044248	Scavenger receptor expressed by endothelial cells 1 protein; Mediates the binding and degradation of acetylated low density lipoprotein (Ac-LDL). Mediates heterophilic interactions, suggesting a function as adhesion protein (By similarity). Plays a role in the regulation of neurite-like outgrowth.	label: attribute="display name" labelsize=12 labelAlignment=left outline=true outlineColor=white outlineTransparency=95 outlineWidth=10 background=false color=black dropShadow=false		stringdb	protein
stringdb:10090.ENSMUSP00000126422	Ms4a1		Unclustered	5.333333333333333	10090.ENSMUSP00000126422	P19437	false	10090.ENSMUSP00000126422	P19437	10090.ENSMUSP00000126422	Membrane-spanning 4-domains, subfamily A, member 1; This protein may be involved in the regulation of B-cell activation and proliferation; Belongs to the MS4A family.	label: attribute="display name" labelsize=12 labelAlignment=left outline=true outlineColor=white outlineTransparency=95 outlineWidth=10 background=false color=black dropShadow=false		stringdb	protein
stringdb:10090.ENSMUSP00000130924	Dhrs7c		Unclustered	0.0	10090.ENSMUSP00000130924	Q8CHS7	false	10090.ENSMUSP00000130924	Q8CHS7	10090.ENSMUSP00000130924	Short-chain dehydrogenase/reductase family 32C member 2; Putative oxidoreductase.	label: attribute="display name" labelsize=12 labelAlignment=left outline=true outlineColor=white outlineTransparency=95 outlineWidth=10 background=false color=black dropShadow=false		stringdb	protein
stringdb:10090.ENSMUSP00000118362	Rtn4rl2		Unclustered	0.0	10090.ENSMUSP00000118362	Q7M6Z0	false	10090.ENSMUSP00000118362	Q7M6Z0	10090.ENSMUSP00000118362	Nogo-66 receptor-related protein 2; Cell surface receptor that plays a functionally redundant role in the inhibition of neurite outgrowth mediated by MAG (By similarity). Plays a functionally redundant role in postnatal brain development. Contributes to normal axon migration across the brain midline and normal formation of the corpus callosum. Does not seem to play a significant role in regulatin…	label: attribute="display name" labelsize=12 labelAlignment=left outline=true outlineColor=white outlineTransparency=95 outlineWidth=10 background=false color=black dropShadow=false		stringdb	protein
stringdb:10090.ENSMUSP00000106013	Fam65b		Unclustered	0.0	10090.ENSMUSP00000106013	Q80U16	false	10090.ENSMUSP00000106013	Q8BJ22	10090.ENSMUSP00000106013	Rho family-interacting cell polarization regulator 2; Acts as an inhibitor of the small GTPase RHOA and plays several roles in the regulation of myoblast and hair cell differentiation, lymphocyte T proliferation and neutrophil polarization. Plays a role in fetal mononuclear myoblast differentiation by promoting filopodia and myotube formation. Maintains naive T lymphocytes in a quiescent state an…	label: attribute="display name" labelsize=12 labelAlignment=left outline=true outlineColor=white outlineTransparency=95 outlineWidth=10 background=false color=black dropShadow=false		stringdb	protein
stringdb:10090.ENSMUSP00000042185	Ndufa4l2		Unclustered	0.0	10090.ENSMUSP00000042185	Q4FZG9	false	10090.ENSMUSP00000042185	Q4FZG9	10090.ENSMUSP00000042185	NADH dehydrogenase (ubiquinone) 1 alpha subcomplex, 4-like 2; Belongs to the complex I NDUFA4 subunit family.	label: attribute="display name" labelsize=12 labelAlignment=left outline=true outlineColor=white outlineTransparency=95 outlineWidth=10 background=false color=black dropShadow=false		stringdb	protein
stringdb:10090.ENSMUSP00000109884	Fzd7		Unclustered	2.0	10090.ENSMUSP00000109884	Q61090	false	10090.ENSMUSP00000109884	Q61090	10090.ENSMUSP00000109884	Frizzled homolog 7 (Drosophila); Receptor for Wnt proteins. Most of frizzled receptors are coupled to the beta-catenin canonical signaling pathway, which leads to the activation of disheveled proteins, inhibition of GSK- 3 kinase, nuclear accumulation of beta-catenin and activation of Wnt target genes. A second signaling pathway involving PKC and calcium fluxes has been seen for some family membe…	label: attribute="display name" labelsize=12 labelAlignment=left outline=true outlineColor=white outlineTransparency=95 outlineWidth=10 background=false color=black dropShadow=false		stringdb	protein
stringdb:10090.ENSMUSP00000041091	Rtp4	Cluster 1	Clustered	17.885057471264368	10090.ENSMUSP00000041091	Q9ER80	false	10090.ENSMUSP00000041091	Q9ER80	10090.ENSMUSP00000041091	28 kDa interferon-responsive protein; Probable chaperone protein which facilitates trafficking and functional cell surface expression of some G-protein coupled receptors (GPCRs). Promotes functional expression of the bitter taste receptor TAS2R16 (By similarity). Also promotes functional expression of the opioid receptor heterodimer OPRD1-OPRM1; Belongs to the TMEM7 family.	label: attribute="display name" labelsize=12 labelAlignment=left outline=true outlineColor=white outlineTransparency=95 outlineWidth=10 background=false color=black dropShadow=false		stringdb	protein
stringdb:10090.ENSMUSP00000036747	C1qc	Cluster 2	Clustered	10.516483516483516	10090.ENSMUSP00000036747	Q02105	false	10090.ENSMUSP00000036747	Q02105	10090.ENSMUSP00000036747	Complement component 1, q subcomponent, C chain; C1q associates with the proenzymes C1r and C1s to yield C1, the first component of the serum complement system. The collagen-like regions of C1q interact with the Ca(2+)-dependent C1r(2)C1s(2) proenzyme complex, and efficient activation of C1 takes place on interaction of the globular heads of C1q with the Fc regions of IgG or IgM antibody present …	label: attribute="display name" labelsize=12 labelAlignment=left outline=true outlineColor=white outlineTransparency=95 outlineWidth=10 background=false color=black dropShadow=false		stringdb	protein
stringdb:10090.ENSMUSP00000038925	Elane	Cluster 2	Clustered	10.126811594202898	10090.ENSMUSP00000038925	Q3UP87	false	10090.ENSMUSP00000038925	Q3UP87	10090.ENSMUSP00000038925	Elastase, neutrophil expressed; Medullasin modifies the functions of natural killer cells, monocytes and granulocytes. Inhibits C5a-dependent neutrophil enzyme release and chemotaxis (By similarity).	label: attribute="display name" labelsize=12 labelAlignment=left outline=true outlineColor=white outlineTransparency=95 outlineWidth=10 background=false color=black dropShadow=false		stringdb	protein
stringdb:10090.ENSMUSP00000079105	Chst15		Unclustered	0.0	10090.ENSMUSP00000079105	Q91XQ5	false	10090.ENSMUSP00000079105	Q91XQ5	10090.ENSMUSP00000079105	Carbohydrate (N-acetylgalactosamine 4-sulfate 6-O) sulfotransferase 15; Sulfotransferase that transfers sulfate from 3'- phosphoadenosine 5'-phosphosulfate (PAPS) to the C-6 hydroxyl group of the GalNAc 4-sulfate residue of chondroitin sulfate A and forms chondroitin sulfate E containing GlcA-GalNAc(4,6-SO(4)) repeating units. It also transfers sulfate to a unique non- reducing terminal sequence,…	label: attribute="display name" labelsize=12 labelAlignment=left outline=true outlineColor=white outlineTransparency=95 outlineWidth=10 background=false color=black dropShadow=false		stringdb	protein
stringdb:10090.ENSMUSP00000022692	Sftpc		Unclustered	4.0	10090.ENSMUSP00000022692	P21841	false	10090.ENSMUSP00000022692	P21841	10090.ENSMUSP00000022692	Pulmonary surfactant-associated proteolipid SPL(Val); Pulmonary surfactant associated proteins promote alveolar stability by lowering the surface tension at the air- liquid interface in the peripheral air spaces.	label: attribute="display name" labelsize=12 labelAlignment=left outline=true outlineColor=white outlineTransparency=95 outlineWidth=10 background=false color=black dropShadow=false		stringdb	protein
stringdb:10090.ENSMUSP00000032133	Gp9		Unclustered	1.6666666666666667	10090.ENSMUSP00000032133	O88186	false	10090.ENSMUSP00000032133	O88186	10090.ENSMUSP00000032133	Glycoprotein 9 (platelet); The GPIb-V-IX complex functions as the vWF receptor and mediates vWF-dependent platelet adhesion to blood vessels. The adhesion of platelets to injured vascular surfaces in the arterial circulation is a critical initiating event in hemostasis. GP-IX may provide for membrane insertion and orientation of GP-Ib (By similarity).	label: attribute="display name" labelsize=12 labelAlignment=left outline=true outlineColor=white outlineTransparency=95 outlineWidth=10 background=false color=black dropShadow=false		stringdb	protein
stringdb:10090.ENSMUSP00000000542	Acvrl1	Cluster 11	Clustered	2.4000000000000004	10090.ENSMUSP00000000542	Q61288	false	10090.ENSMUSP00000000542	Q61288	10090.ENSMUSP00000000542	Serine/threonine-protein kinase receptor R3; Type I receptor for TGF-beta family ligands BMP9/GDF2 and BMP10 and important regulator of normal blood vessel development. On ligand binding, forms a receptor complex consisting of two type II and two type I transmembrane serine/threonine kinases. Type II receptors phosphorylate and activate type I receptors which autophosphorylate, then bind and acti…	label: attribute="display name" labelsize=12 labelAlignment=left outline=true outlineColor=white outlineTransparency=95 outlineWidth=10 background=false color=black dropShadow=false		stringdb	protein
stringdb:10090.ENSMUSP00000056461	Arhgap15		Unclustered	6.0	10090.ENSMUSP00000056461	Q811M1	false	10090.ENSMUSP00000056461	Q811M1	10090.ENSMUSP00000056461	Rho-type GTPase-activating protein 15; GTPase activator for the Rho-type GTPases by converting them to an inactive GDP-bound state. Has activity toward RAC1. Overexpression results in an increase in actin stress fibers and cell contraction (By similarity).	label: attribute="display name" labelsize=12 labelAlignment=left outline=true outlineColor=white outlineTransparency=95 outlineWidth=10 background=false color=black dropShadow=false		stringdb	protein
stringdb:10090.ENSMUSP00000001631	Acap1		Unclustered	2.0	10090.ENSMUSP00000001631	Q8K2H4	false	10090.ENSMUSP00000001631	Q8K2H4	10090.ENSMUSP00000001631	Arf-GAP with coiled-coil, ANK repeat and PH domain-containing protein 1; GTPase-activating protein (GAP) for ADP ribosylation factor 6 (ARF6) required for clathrin-dependent export of proteins from recycling endosomes to trans-Golgi network and cell surface. Required for regulated export of ITGB1 from recycling endosomes to the cell surface and ITGB1-dependent cell migration (By similarity).	label: attribute="display name" labelsize=12 labelAlignment=left outline=true outlineColor=white outlineTransparency=95 outlineWidth=10 background=false color=black dropShadow=false		stringdb	protein
stringdb:10090.ENSMUSP00000058761	Olfml2a		Unclustered	2.0	10090.ENSMUSP00000058761	Q8BHP7	false	10090.ENSMUSP00000058761	Q8BHP7	10090.ENSMUSP00000058761	Olfactomedin-like 2A	label: attribute="display name" labelsize=12 labelAlignment=left outline=true outlineColor=white outlineTransparency=95 outlineWidth=10 background=false color=black dropShadow=false		stringdb	protein
stringdb:10090.ENSMUSP00000068468	Itgam	Cluster 4	Clustered	9.559748427672956	10090.ENSMUSP00000068468	P05555	false	10090.ENSMUSP00000068468	P05555	10090.ENSMUSP00000068468	Cell surface glycoprotein MAC-1 subunit alpha; Integrin ITGAM/ITGB2 is implicated in various adhesive interactions of monocytes, macrophages and granulocytes as well as in mediating the uptake of complement-coated particles. It is identical with CR-3, the receptor for the iC3b fragment of the third complement component. It probably recognizes the R-G-D peptide in C3b. Integrin ITGAM/ITGB2 is also…	label: attribute="display name" labelsize=12 labelAlignment=left outline=true outlineColor=white outlineTransparency=95 outlineWidth=10 background=false color=black dropShadow=false		stringdb	protein
stringdb:10090.ENSMUSP00000003808	Gdf15	Cluster 11	Seed	2.4000000000000004	10090.ENSMUSP00000003808	Q9Z0J7	false	10090.ENSMUSP00000003808	Q9Z0J7	10090.ENSMUSP00000003808	Growth differentiation factor 15	label: attribute="display name" labelsize=12 labelAlignment=left outline=true outlineColor=white outlineTransparency=95 outlineWidth=10 background=false color=black dropShadow=false		stringdb	protein
stringdb:10090.ENSMUSP00000044478	Trem3		Unclustered	0.5	10090.ENSMUSP00000044478	Q9JKE1	false	10090.ENSMUSP00000044478	Q9JKE1	10090.ENSMUSP00000044478	Triggering receptor expressed on myeloid cells 3	label: attribute="display name" labelsize=12 labelAlignment=left outline=true outlineColor=white outlineTransparency=95 outlineWidth=10 background=false color=black dropShadow=false		stringdb	protein
stringdb:10090.ENSMUSP00000091226	Sp110		Unclustered	3.0	10090.ENSMUSP00000091226	Q8BVK9	false	10090.ENSMUSP00000091226	Q8BVK9	10090.ENSMUSP00000091226	Intracellular pathogen resistance protein 1; May act as a transcription factor. Plays a role in the innate immunity against intracellular pathogens. Required for resistance to M.tuberculosis and L.monocytogenes. Promotes apoptosis of infected cells.	label: attribute="display name" labelsize=12 labelAlignment=left outline=true outlineColor=white outlineTransparency=95 outlineWidth=10 background=false color=black dropShadow=false		stringdb	protein
stringdb:10090.ENSMUSP00000109877	Samsn1		Unclustered	7.0	10090.ENSMUSP00000109877	P57725	false	10090.ENSMUSP00000109877	P57725	10090.ENSMUSP00000109877	SAM domain, SH3 domain and nuclear localization signals protein 1; Negative regulator of B-cell activation. Down-regulates cell proliferation (in vitro). Promotes RAC1-dependent membrane ruffle formation and reorganization of the actin cytoskeleton. Regulates cell spreading and cell polarization. Stimulates HDAC1 activity. Regulates LYN activity by modulating its tyrosine phosphorylation.	label: attribute="display name" labelsize=12 labelAlignment=left outline=true outlineColor=white outlineTransparency=95 outlineWidth=10 background=false color=black dropShadow=false		stringdb	protein
stringdb:10090.ENSMUSP00000046530	Itih2	Cluster 4	Clustered	8.0	10090.ENSMUSP00000046530	Q61703	false	10090.ENSMUSP00000046530	Q61703	10090.ENSMUSP00000046530	Inter-alpha trypsin inhibitor, heavy chain 2; May act as a carrier of hyaluronan in serum or as a binding protein between hyaluronan and other matrix protein, including those on cell surfaces in tissues to regulate the localization, synthesis and degradation of hyaluronan which are essential to cells undergoing biological processes; Belongs to the ITIH family.	label: attribute="display name" labelsize=12 labelAlignment=left outline=true outlineColor=white outlineTransparency=95 outlineWidth=10 background=false color=black dropShadow=false		stringdb	protein
stringdb:10090.ENSMUSP00000043142	Raver2		Unclustered	0.0	10090.ENSMUSP00000043142	Q7TPD6	false	10090.ENSMUSP00000043142	Q7TPD6	10090.ENSMUSP00000043142	Ribonucleoprotein, PTB-binding 2; May bind single-stranded nucleic acids.	label: attribute="display name" labelsize=12 labelAlignment=left outline=true outlineColor=white outlineTransparency=95 outlineWidth=10 background=false color=black dropShadow=false		stringdb	protein
stringdb:10090.ENSMUSP00000054036	Tifa		Unclustered	1.6666666666666667	10090.ENSMUSP00000054036	Q793I8	false	10090.ENSMUSP00000054036	Q793I8	10090.ENSMUSP00000054036	TRAF-interacting protein with FHA domain-containing protein A; Adapter protein which mediates the IRAK1 and TRAF6 interaction following IL-1 stimulation, resulting in the downstream activation of NF-kappa-B and AP-1 pathways. Induces the oligomerization and polyubiquitination of TRAF6, which leads to the activation of TAK1 and IKK through a proteasome-independent mechanism.	label: attribute="display name" labelsize=12 labelAlignment=left outline=true outlineColor=white outlineTransparency=95 outlineWidth=10 background=false color=black dropShadow=false		stringdb	protein
stringdb:10090.ENSMUSP00000035658	Qsox1		Unclustered	0.0	10090.ENSMUSP00000035658	Q8BND5	false	10090.ENSMUSP00000035658	Q8BND5	10090.ENSMUSP00000035658	Quiescin Q6 sulfhydryl oxidase 1; Catalyzes the oxidation of sulfhydryl groups in peptide and protein thiols to disulfides with the reduction of oxygen to hydrogen peroxide. May contribute to disulfide bond formation in a variety of secreted proteins (By similarity); Belongs to the quiescin-sulfhydryl oxidase (QSOX) family.	label: attribute="display name" labelsize=12 labelAlignment=left outline=true outlineColor=white outlineTransparency=95 outlineWidth=10 background=false color=black dropShadow=false		stringdb	protein
stringdb:10090.ENSMUSP00000079239	Mtss1		Unclustered	0.0	10090.ENSMUSP00000079239	Q8R1S4	false	10090.ENSMUSP00000079239	Q8R1S4	10090.ENSMUSP00000079239	Metastasis suppressor protein 1; Inhibits the nucleation of actin filaments in vitro.	label: attribute="display name" labelsize=12 labelAlignment=left outline=true outlineColor=white outlineTransparency=95 outlineWidth=10 background=false color=black dropShadow=false		stringdb	protein
stringdb:10090.ENSMUSP00000078382	Fkbp5		Unclustered	2.0	10090.ENSMUSP00000078382	Q64378	false	10090.ENSMUSP00000078382	Q64378	10090.ENSMUSP00000078382	Peptidyl-prolyl cis-trans isomerase FKBP5; Immunophilin protein with PPIase and co-chaperone activities. Component of unligated steroid receptors heterocomplexes through interaction with heat-shock protein 90 (HSP90). Plays a role in the intracellular trafficking of heterooligomeric forms of steroid hormone receptors maintaining the complex into the cytoplasm when unliganded.	label: attribute="display name" labelsize=12 labelAlignment=left outline=true outlineColor=white outlineTransparency=95 outlineWidth=10 background=false color=black dropShadow=false		stringdb	protein
stringdb:10090.ENSMUSP00000135027	Apobec3		Unclustered	2.7	10090.ENSMUSP00000135027	Q99J72	false	10090.ENSMUSP00000135027	Q99J72	10090.ENSMUSP00000135027	Apolipoprotein B mRNA editing enzyme, catalytic polypeptide 3; DNA deaminase (cytidine deaminase) which acts as an inhibitor of retrovirus replication and retrotransposon mobility via deaminase-dependent and -independent mechanisms. Selectively targets single-stranded DNA and does not deaminate double-stranded DNA or single-or double-stranded RNA. Exhibits antiviral activity against HIV-1, simian…	label: attribute="display name" labelsize=12 labelAlignment=left outline=true outlineColor=white outlineTransparency=95 outlineWidth=10 background=false color=black dropShadow=false		stringdb	protein
stringdb:10090.ENSMUSP00000026823	Pigq		Unclustered	0.0	10090.ENSMUSP00000026823	Q9QYT7	false	10090.ENSMUSP00000026823	Q9QYT7	10090.ENSMUSP00000026823	Phosphatidylinositol N-acetylglucosaminyltransferase subunit Q; Part of the complex catalyzing the transfer of N- acetylglucosamine from UDP-N-acetylglucosamine to phosphatidylinositol, the first step of GPI biosynthesis.	label: attribute="display name" labelsize=12 labelAlignment=left outline=true outlineColor=white outlineTransparency=95 outlineWidth=10 background=false color=black dropShadow=false		stringdb	protein
stringdb:10090.ENSMUSP00000061836	Fat4		Unclustered	0.0	10090.ENSMUSP00000061836	Q2PZL6	false	10090.ENSMUSP00000061836	Q2PZL6	10090.ENSMUSP00000061836	FAT tumor suppressor homolog 4 (Drosophila); Cadherins are cell-cell interaction molecules. FAT4 plays a role in the maintenance of planar cell polarity as well as in inhibition of YAP1-mediated neuroprogenitor cell proliferation and differentiation.	label: attribute="display name" labelsize=12 labelAlignment=left outline=true outlineColor=white outlineTransparency=95 outlineWidth=10 background=false color=black dropShadow=false		stringdb	protein
stringdb:10090.ENSMUSP00000128504	Daxx		Unclustered	6.0	10090.ENSMUSP00000128504	O35613	false	10090.ENSMUSP00000128504	O35613	10090.ENSMUSP00000128504	Fas death domain-associated protein; Transcription corepressor known to repress transcriptional potential of several sumoylated transcription factors. Down-regulates basal and activated transcription. Its transcription repressor activity is modulated by recruiting it to subnuclear compartments like the nucleolus or PML/POD/ND10 nuclear bodies through interactions with MCSR1 and PML, respectively.…	label: attribute="display name" labelsize=12 labelAlignment=left outline=true outlineColor=white outlineTransparency=95 outlineWidth=10 background=false color=black dropShadow=false		stringdb	protein
stringdb:10090.ENSMUSP00000045676	Gmip		Unclustered	1.6666666666666667	10090.ENSMUSP00000045676	Q6PGG2	false	10090.ENSMUSP00000045676	Q6PGG2	10090.ENSMUSP00000045676	GEM-interacting protein; Stimulates, in vitro and in vivo, the GTPase activity of RhoA.	label: attribute="display name" labelsize=12 labelAlignment=left outline=true outlineColor=white outlineTransparency=95 outlineWidth=10 background=false color=black dropShadow=false		stringdb	protein
stringdb:10090.ENSMUSP00000045432	Mamdc2		Unclustered	0.0	10090.ENSMUSP00000045432	Q8CG85	false	10090.ENSMUSP00000045432	Q8CG85	10090.ENSMUSP00000045432	MAM domain-containing proteoglycan; MAM domain containing 2	label: attribute="display name" labelsize=12 labelAlignment=left outline=true outlineColor=white outlineTransparency=95 outlineWidth=10 background=false color=black dropShadow=false		stringdb	protein
stringdb:10090.ENSMUSP00000036962	Clstn1		Unclustered	0.0	10090.ENSMUSP00000036962	Q9EPL2	false	10090.ENSMUSP00000036962	Q9EPL2	10090.ENSMUSP00000036962	Alcadein-alpha; Induces KLC1 association with vesicles and functions as a cargo in axonal anterograde transport. Complex formation with APBA2 and APP, stabilizes APP metabolism and enhances APBA2- mediated suppression of beta-APP40 secretion, due to the retardation of intracellular APP maturation. In complex with APBA2 and C99, a C-terminal APP fragment, abolishes C99 interaction with PSEN1 and t…	label: attribute="display name" labelsize=12 labelAlignment=left outline=true outlineColor=white outlineTransparency=95 outlineWidth=10 background=false color=black dropShadow=false		stringdb	protein
stringdb:10090.ENSMUSP00000029071	Car13		Unclustered	0.0	10090.ENSMUSP00000029071	Q9D6N1	false	10090.ENSMUSP00000029071	Q9D6N1	10090.ENSMUSP00000029071	Carbonate dehydratase XIII; Reversible hydration of carbon dioxide.	label: attribute="display name" labelsize=12 labelAlignment=left outline=true outlineColor=white outlineTransparency=95 outlineWidth=10 background=false color=black dropShadow=false		stringdb	protein
stringdb:10090.ENSMUSP00000053178	Tcf21		Unclustered	0.6666666666666666	10090.ENSMUSP00000053178	O35437	false	10090.ENSMUSP00000053178	O35437	10090.ENSMUSP00000053178	Transcription factor 21; Involved in epithelial-mesenchymal interactions in kidney and lung morphogenesis that include epithelial differentiation and branching morphogenesis. May be involved in the organogenesis of the spleen and heart and in cardiac and coronary artery development. May function in the development and sex differentiation of gonad via transcriptional regulation of AD4BP/SF-1.	label: attribute="display name" labelsize=12 labelAlignment=left outline=true outlineColor=white outlineTransparency=95 outlineWidth=10 background=false color=black dropShadow=false		stringdb	protein
stringdb:10090.ENSMUSP00000109870	H2-DMb1		Unclustered	0.0	10090.ENSMUSP00000109870	P35737	false	10090.ENSMUSP00000109870	P35737	10090.ENSMUSP00000109870	Class II histocompatibility antigen, M beta 1 chain; Plays a critical role in catalyzing the release of class II HLA-associated invariant chain-derived peptides (CLIP) from newly synthesized class II HLA molecules and freeing the peptide binding site for acquisition of antigenic peptides; Belongs to the MHC class II family.	label: attribute="display name" labelsize=12 labelAlignment=left outline=true outlineColor=white outlineTransparency=95 outlineWidth=10 background=false color=black dropShadow=false		stringdb	protein
stringdb:10090.ENSMUSP00000082548	Isg15	Cluster 1	Clustered	17.885057471264368	10090.ENSMUSP00000082548	Q64339	false	10090.ENSMUSP00000082548	Q64339	10090.ENSMUSP00000082548	Interferon-induced 15 kDa protein; Ubiquitin-like protein which plays a key role in the innate immune response to viral infection either via its conjugation to a target protein (ISGylation) or via its action as a free or unconjugated protein. ISGylation involves a cascade of enzymatic reactions involving E1, E2, and E3 enzymes which catalyze the conjugation of ISG15 to a lysine residue in the tar…	label: attribute="display name" labelsize=12 labelAlignment=left outline=true outlineColor=white outlineTransparency=95 outlineWidth=10 background=false color=black dropShadow=false		stringdb	protein
stringdb:10090.ENSMUSP00000054022	Fbxo44		Unclustered	0.0	10090.ENSMUSP00000054022	Q8BK26	false	10090.ENSMUSP00000054022	Q8BK26	10090.ENSMUSP00000054022	F-box only protein 44; Substrate-recognition component of the SCF (SKP1-CUL1-F- box protein)-type E3 ubiquitin ligase complex.	label: attribute="display name" labelsize=12 labelAlignment=left outline=true outlineColor=white outlineTransparency=95 outlineWidth=10 background=false color=black dropShadow=false		stringdb	protein
stringdb:10090.ENSMUSP00000032473	Iigp1	Cluster 1	Clustered	19.0	10090.ENSMUSP00000032473	Q9QZ85	false	10090.ENSMUSP00000032473	Q9QZ85	10090.ENSMUSP00000032473	Interferon inducible GTPase 1; GTPase with low activity. Has higher affinity for GDP than for GTP. Plays a role in resistance to intracellular pathogens. Required for disruption of the parasitophorous vacuole formed following T.gondii infection and subsequent killing of the parasite. Mediates resistance to C.trachomatis infection by targeting bacterial inclusions to autophagosomes for subsequent …	label: attribute="display name" labelsize=12 labelAlignment=left outline=true outlineColor=white outlineTransparency=95 outlineWidth=10 background=false color=black dropShadow=false		stringdb	protein
stringdb:10090.ENSMUSP00000058860	AU021092		Unclustered	0.0	10090.ENSMUSP00000058860	Q3UST5	false	10090.ENSMUSP00000058860	Q3UST5	10090.ENSMUSP00000058860	UPF0764 protein C16orf89 homolog; Expressed sequence AU021092	label: attribute="display name" labelsize=12 labelAlignment=left outline=true outlineColor=white outlineTransparency=95 outlineWidth=10 background=false color=black dropShadow=false		stringdb	protein
stringdb:10090.ENSMUSP00000000327	Clec10a		Unclustered	3.4285714285714284	10090.ENSMUSP00000000327	P49300	false	10090.ENSMUSP00000000327	P49300	10090.ENSMUSP00000000327	Macrophage galactose/N-acetylgalactosamine-specific lectin; Recognizes terminal galactose and N-acetylgalactosamine units. May participate in the interaction between tumoricidal macrophages and tumor cells. Plays a role in the recruitment of inflammatory monocytes to adipose tissue in diet-induced obesity.	label: attribute="display name" labelsize=12 labelAlignment=left outline=true outlineColor=white outlineTransparency=95 outlineWidth=10 background=false color=black dropShadow=false		stringdb	protein
stringdb:10090.ENSMUSP00000091495	Ccnd1	Cluster 3	Clustered	12.458333333333334	10090.ENSMUSP00000091495	P25322	false	10090.ENSMUSP00000091495	P25322	10090.ENSMUSP00000091495	G1/S-specific cyclin-D1; Regulatory component of the cyclin D1-CDK4 (DC) complex that phosphorylates and inhibits members of the retinoblastoma (RB) protein family including RB1 and regulates the cell-cycle during G(1)/S transition. Phosphorylation of RB1 allows dissociation of the transcription factor E2F from the RB/E2F complex and the subsequent transcription of E2F target genes which are resp…	label: attribute="display name" labelsize=12 labelAlignment=left outline=true outlineColor=white outlineTransparency=95 outlineWidth=10 background=false color=black dropShadow=false		stringdb	protein
stringdb:10090.ENSMUSP00000026911	Ccr1	Cluster 3	Clustered	12.771929824561402	10090.ENSMUSP00000026911	P51675	false	10090.ENSMUSP00000026911	P51675	10090.ENSMUSP00000026911	Macrophage inflammatory protein 1-alpha receptor; Receptor for a C-C type chemokine. Binds to MIP-1-alpha, RANTES, and less efficiently, to MIP-1-beta or MCP-1 and subsequently transduces a signal by increasing the intracellular calcium ions level. Responsible for affecting stem cell proliferation.	label: attribute="display name" labelsize=12 labelAlignment=left outline=true outlineColor=white outlineTransparency=95 outlineWidth=10 background=false color=black dropShadow=false		stringdb	protein
stringdb:10090.ENSMUSP00000114093	Fam198b		Unclustered	0.0	10090.ENSMUSP00000114093	Q3UPI1	false	10090.ENSMUSP00000114093	Q3UPI1	10090.ENSMUSP00000114093	Expressed in nerve and epithelium during development; Family with sequence similarity 198, member B; Belongs to the FAM198 family.	label: attribute="display name" labelsize=12 labelAlignment=left outline=true outlineColor=white outlineTransparency=95 outlineWidth=10 background=false color=black dropShadow=false		stringdb	protein
stringdb:10090.ENSMUSP00000013851	Tnfaip8l2		Unclustered	0.0	10090.ENSMUSP00000013851	Q9D8Y7	false	10090.ENSMUSP00000013851	Q9D8Y7	10090.ENSMUSP00000013851	Tumor necrosis factor alpha-induced protein 8-like protein 2; Acts as a negative regulator of innate and adaptive immunity by maintaining immune homeostasis. Negative regulator of Toll-like receptor and T-cell receptor function. Prevents hyperresponsiveness of the immune system and maintains immune homeostasis. Inhibits JUN/AP1 and NF-kappa-B activation. Promotes Fas-induced apoptosis.	label: attribute="display name" labelsize=12 labelAlignment=left outline=true outlineColor=white outlineTransparency=95 outlineWidth=10 background=false color=black dropShadow=false		stringdb	protein
stringdb:10090.ENSMUSP00000029087	Ogfr		Unclustered	0.0	10090.ENSMUSP00000029087	Q99PG2	false	10090.ENSMUSP00000029087	Q99PG2	10090.ENSMUSP00000029087	Opioid growth factor receptor; Receptor for opioid growth factor (OGF), also known as Met-enkephalin. Seems to be involved in growth regulation (By similarity).	label: attribute="display name" labelsize=12 labelAlignment=left outline=true outlineColor=white outlineTransparency=95 outlineWidth=10 background=false color=black dropShadow=false		stringdb	protein
stringdb:10090.ENSMUSP00000125007	Wdr96		Unclustered	0.0	10090.ENSMUSP00000125007	Q3TNL8	false	10090.ENSMUSP00000125007	E9Q7R9	10090.ENSMUSP00000125007	Cilia and flagella-associated protein 43; WD repeat domain 96	label: attribute="display name" labelsize=12 labelAlignment=left outline=true outlineColor=white outlineTransparency=95 outlineWidth=10 background=false color=black dropShadow=false		stringdb	protein
stringdb:10090.ENSMUSP00000103080	Fam174b		Unclustered	0.0	10090.ENSMUSP00000103080	Q8K064	false	10090.ENSMUSP00000103080	Q8K064	10090.ENSMUSP00000103080	Family with sequence similarity 174, member B	label: attribute="display name" labelsize=12 labelAlignment=left outline=true outlineColor=white outlineTransparency=95 outlineWidth=10 background=false color=black dropShadow=false		stringdb	protein
stringdb:10090.ENSMUSP00000034303	Mphosph6		Unclustered	0.0	10090.ENSMUSP00000034303	Q9D1Q1	false	10090.ENSMUSP00000034303	Q9D1Q1	10090.ENSMUSP00000034303	M phase phosphoprotein 6; RNA-binding protein that associates with the RNA exosome complex. Involved in the 3'-processing of the 7S pre-RNA to the mature 5.8S rRNA and may play a role in recruiting the RNA exosome complex to pre-rRNA; this function may include C1D (By similarity); Belongs to the MPP6 family.	label: attribute="display name" labelsize=12 labelAlignment=left outline=true outlineColor=white outlineTransparency=95 outlineWidth=10 background=false color=black dropShadow=false		stringdb	protein
stringdb:10090.ENSMUSP00000033333	Tmem9b		Unclustered	0.0	10090.ENSMUSP00000033333	Q9JJR8	false	10090.ENSMUSP00000033333	Q9JJR8	10090.ENSMUSP00000033333	TMEM9 domain family, member B; Enhances production of proinflammatory cytokines induced by TNF, IL1B, and TLR ligands. Has a role in TNF activation of both the NF-kappaB and MAPK pathways.	label: attribute="display name" labelsize=12 labelAlignment=left outline=true outlineColor=white outlineTransparency=95 outlineWidth=10 background=false color=black dropShadow=false		stringdb	protein
stringdb:10090.ENSMUSP00000002976	Il17ra	Cluster 4	Clustered	9.848484848484848	10090.ENSMUSP00000002976	Q60943	false	10090.ENSMUSP00000002976	Q60943	10090.ENSMUSP00000002976	Interleukin 17 receptor A; Receptor for IL17A. Receptor for IL17F. Binds to IL17A with higher affinity than to IL17F. Binds IL17A and IL17F homodimers as part of a heterodimeric complex with IL17RC (By similarity). Also binds heterodimers formed by IL17A and IL17F as part of a heterodimeric complex with IL17RC (By similarity). Receptor for IL17C as part of a heterodimeric complex with IL17RE. Act…	label: attribute="display name" labelsize=12 labelAlignment=left outline=true outlineColor=white outlineTransparency=95 outlineWidth=10 background=false color=black dropShadow=false		stringdb	protein
stringdb:10090.ENSMUSP00000023531	Hcls1	Cluster 2	Clustered	10.58008658008658	10090.ENSMUSP00000023531	P49710	false	10090.ENSMUSP00000023531	P49710	10090.ENSMUSP00000023531	Hematopoietic cell specific Lyn substrate 1; Substrate of the antigen receptor-coupled tyrosine kinase. Plays a role in antigen receptor signaling for both clonal expansion and deletion in lymphoid cells. May also be involved in the regulation of gene expression (By similarity).	label: attribute="display name" labelsize=12 labelAlignment=left outline=true outlineColor=white outlineTransparency=95 outlineWidth=10 background=false color=black dropShadow=false		stringdb	protein
stringdb:10090.ENSMUSP00000090464	Tmem100		Unclustered	0.0	10090.ENSMUSP00000090464	Q9CQG9	false	10090.ENSMUSP00000090464	Q9CQG9	10090.ENSMUSP00000090464	Transmembrane protein 100; Plays a role during embryonic arterial endothelium differentiation and vascular morphogenesis through the ACVRL1 receptor-dependent signaling pathway upon stimulation by bone morphogenetic proteins, such as GDF2/BMP9 and BMP10. Involved in the regulation of nociception, acting as a modulator of the interaction between TRPA1 and TRPV1, two molecular sensors and mediators…	label: attribute="display name" labelsize=12 labelAlignment=left outline=true outlineColor=white outlineTransparency=95 outlineWidth=10 background=false color=black dropShadow=false		stringdb	protein
stringdb:10090.ENSMUSP00000130967	Prepl		Unclustered	0.0	10090.ENSMUSP00000130967	Q8C167	false	10090.ENSMUSP00000130967	Q8C167	10090.ENSMUSP00000130967	Prolyl endopeptidase-like; Probable serine peptidase whose precise substrate specificity remains unclear. Does not cleave peptides after a arginine or lysine residue. May play a role in the regulation of synaptic vesiscle exocytosis.	label: attribute="display name" labelsize=12 labelAlignment=left outline=true outlineColor=white outlineTransparency=95 outlineWidth=10 background=false color=black dropShadow=false		stringdb	protein
stringdb:10090.ENSMUSP00000069505	Nr1d1		Unclustered	0.6666666666666666	10090.ENSMUSP00000069505	Q3UV55	false	10090.ENSMUSP00000069505	Q3UV55	10090.ENSMUSP00000069505	Nuclear receptor subfamily 1, group D, member 1; Transcriptional repressor which coordinates circadian rhythm and metabolic pathways in a heme-dependent manner. Integral component of the complex transcription machinery that governs circadian rhythmicity and forms a critical negative limb of the circadian clock by directly repressing the expression of core clock components ARTNL/BMAL1, CLOCK and C…	label: attribute="display name" labelsize=12 labelAlignment=left outline=true outlineColor=white outlineTransparency=95 outlineWidth=10 background=false color=black dropShadow=false		stringdb	protein
stringdb:10090.ENSMUSP00000131938	Fcgr3	Cluster 2	Clustered	11.399999999999999	10090.ENSMUSP00000131938	P08508	false	10090.ENSMUSP00000131938	P08508	10090.ENSMUSP00000131938	Low affinity immunoglobulin gamma Fc region receptor III; Receptor for the Fc region of complexed immunoglobulins gamma. Low affinity receptor which binds to IgG1, IgG2a and IgG2b. Mediates neutrophil activation by IgG complexes redundantly with Fcgr4.	label: attribute="display name" labelsize=12 labelAlignment=left outline=true outlineColor=white outlineTransparency=95 outlineWidth=10 background=false color=black dropShadow=false		stringdb	protein
stringdb:10090.ENSMUSP00000115173	Apoc2	Cluster 4	Clustered	9.0	10090.ENSMUSP00000115173	Q05020	false	10090.ENSMUSP00000115173	Q05020	10090.ENSMUSP00000115173	Apolipoprotein C-II; Component of chylomicrons, very low-density lipoproteins (VLDL), low-density lipoproteins (LDL), and high-density lipoproteins (HDL) in plasma. Plays an important role in lipoprotein metabolism as an activator of lipoprotein lipase.	label: attribute="display name" labelsize=12 labelAlignment=left outline=true outlineColor=white outlineTransparency=95 outlineWidth=10 background=false color=black dropShadow=false		stringdb	protein
stringdb:10090.ENSMUSP00000038964	Rbm3		Unclustered	0.0	10090.ENSMUSP00000038964	O89086	false	10090.ENSMUSP00000038964	O89086	10090.ENSMUSP00000038964	RNA binding motif protein 3; Cold-inducible mRNA binding protein that enhances global protein synthesis at both physiological and mild hypothermic temperatures. Reduces the relative abundance of microRNAs, when overexpressed. Enhances phosphorylation of translation initiation factors and active polysome formation.	label: attribute="display name" labelsize=12 labelAlignment=left outline=true outlineColor=white outlineTransparency=95 outlineWidth=10 background=false color=black dropShadow=false		stringdb	protein
stringdb:10090.ENSMUSP00000140890	Adm		Unclustered	3.0	10090.ENSMUSP00000140890	P97297	false	10090.ENSMUSP00000140890	P97297	10090.ENSMUSP00000140890	Adrenomedullin; AM and PAMP are potent hypotensive and vasodilatator agents.	label: attribute="display name" labelsize=12 labelAlignment=left outline=true outlineColor=white outlineTransparency=95 outlineWidth=10 background=false color=black dropShadow=false		stringdb	protein
stringdb:10090.ENSMUSP00000044165	Snx10		Unclustered	0.0	10090.ENSMUSP00000044165	Q9CWT3	false	10090.ENSMUSP00000044165	Q9CWT3	10090.ENSMUSP00000044165	Sorting nexin 10; Probable phosphoinositide-binding protein involved in protein sorting and membrane trafficking in endosomes. Plays a role in cilium biogenesis through regulation of the transport and the localization of proteins to the cilium. Required for the localization to the cilium of V-ATPase subunit ATP6V1D and ATP6V0D1, and RAB8A. Involved in osteoclast differentiation and therefore bone…	label: attribute="display name" labelsize=12 labelAlignment=left outline=true outlineColor=white outlineTransparency=95 outlineWidth=10 background=false color=black dropShadow=false		stringdb	protein
stringdb:10090.ENSMUSP00000129972	C5ar1	Cluster 4	Clustered	9.047619047619047	10090.ENSMUSP00000129972	P30993	false	10090.ENSMUSP00000129972	P30993	10090.ENSMUSP00000129972	C5a anaphylatoxin chemotactic receptor 1; Receptor for the chemotactic and inflammatory peptide anaphylatoxin C5a. The ligand interacts with at least two sites on the receptor: a high-affinity site on the extracellular N- terminus, and a second site in the transmembrane region which activates downstream signaling events. Receptor activation stimulates chemotaxis, granule enzyme release, intracell…	label: attribute="display name" labelsize=12 labelAlignment=left outline=true outlineColor=white outlineTransparency=95 outlineWidth=10 background=false color=black dropShadow=false		stringdb	protein
stringdb:10090.ENSMUSP00000020190	Vnn3		Unclustered	0.0	10090.ENSMUSP00000020190	Q9QZ25	false	10090.ENSMUSP00000020190	Q9QZ25	10090.ENSMUSP00000020190	Vascular non-inflammatory molecule 3; Amidohydrolase that hydrolyzes specifically one of the carboamide linkages in D-pantetheine thus recycling pantothenic acid (vitamin B5) and releasing cysteamine; Belongs to the carbon-nitrogen hydrolase superfamily. BTD/VNN family.	label: attribute="display name" labelsize=12 labelAlignment=left outline=true outlineColor=white outlineTransparency=95 outlineWidth=10 background=false color=black dropShadow=false		stringdb	protein
stringdb:10090.ENSMUSP00000001672	Ifrd1		Unclustered	0.0	10090.ENSMUSP00000001672	P19182	false	10090.ENSMUSP00000001672	P19182	10090.ENSMUSP00000001672	Interferon-related developmental regulator 1; Could play a role in regulating gene activity in the proliferative and/or differentiative pathways induced by NGF. May be an autocrine factor that attenuates or amplifies the initial ligand-induced signal.	label: attribute="display name" labelsize=12 labelAlignment=left outline=true outlineColor=white outlineTransparency=95 outlineWidth=10 background=false color=black dropShadow=false		stringdb	protein
stringdb:10090.ENSMUSP00000001792	Il16		Unclustered	8.836363636363636	10090.ENSMUSP00000001792	O54824	false	10090.ENSMUSP00000001792	O54824	10090.ENSMUSP00000001792	Pro-interleukin-16; Interleukin-16 stimulates a migratory response in CD4+ lymphocytes, monocytes, and eosinophils. Primes CD4+ T-cells for IL-2 and IL-15 responsiveness. Also induces T-lymphocyte expression of interleukin 2 receptor. Ligand for CD4.	label: attribute="display name" labelsize=12 labelAlignment=left outline=true outlineColor=white outlineTransparency=95 outlineWidth=10 background=false color=black dropShadow=false		stringdb	protein
stringdb:10090.ENSMUSP00000025403	Impa2		Unclustered	0.6666666666666666	10090.ENSMUSP00000025403	Q91UZ5	false	10090.ENSMUSP00000025403	Q91UZ5	10090.ENSMUSP00000025403	Inositol (myo)-1(or 4)-monophosphatase 2; Can use myo-inositol monophosphates, scylloinositol 1,4- diphosphate, glucose-1-phosphate, beta-glycerophosphate, and 2'- AMP as substrates. Has been implicated as the pharmacological target for lithium Li(+) action in brain (By similarity).	label: attribute="display name" labelsize=12 labelAlignment=left outline=true outlineColor=white outlineTransparency=95 outlineWidth=10 background=false color=black dropShadow=false		stringdb	protein
stringdb:10090.ENSMUSP00000057112	Pam		Unclustered	0.0	10090.ENSMUSP00000057112	P97467	false	10090.ENSMUSP00000057112	P97467	10090.ENSMUSP00000057112	Peptidyl-glycine alpha-amidating monooxygenase; Bifunctional enzyme that catalyzes 2 sequential steps in C-terminal alpha-amidation of peptides. The monooxygenase part produces an unstable peptidyl(2-hydroxyglycine) intermediate that is dismutated to glyoxylate and the corresponding desglycine peptide amide by the lyase part. C-terminal amidation of peptides such as neuropeptides is essential for…	label: attribute="display name" labelsize=12 labelAlignment=left outline=true outlineColor=white outlineTransparency=95 outlineWidth=10 background=false color=black dropShadow=false		stringdb	protein
stringdb:10090.ENSMUSP00000027824	Apcs	Cluster 4	Clustered	8.0	10090.ENSMUSP00000027824	P12246	false	10090.ENSMUSP00000027824	P12246	10090.ENSMUSP00000027824	Serum amyloid P-component; Belongs to the pentraxin family.	label: attribute="display name" labelsize=12 labelAlignment=left outline=true outlineColor=white outlineTransparency=95 outlineWidth=10 background=false color=black dropShadow=false		stringdb	protein
stringdb:10090.ENSMUSP00000066488	Agt	Cluster 3	Clustered	13.766666666666666	10090.ENSMUSP00000066488	P11859	false	10090.ENSMUSP00000066488	P11859	10090.ENSMUSP00000066488	Angiotensinogen (serpin peptidase inhibitor, clade A, member 8); Essential component of the renin-angiotensin system (RAS), a potent regulator of blood pressure, body fluid and electrolyte homeostasis; Belongs to the serpin family.	label: attribute="display name" labelsize=12 labelAlignment=left outline=true outlineColor=white outlineTransparency=95 outlineWidth=10 background=false color=black dropShadow=false		stringdb	protein
stringdb:10090.ENSMUSP00000108506	Dzip1l		Unclustered	0.0	10090.ENSMUSP00000108506	Q499E4	false	10090.ENSMUSP00000108506	Q499E4	10090.ENSMUSP00000108506	DAZ-interacting protein 1-like protein; Involved in primary cilium formation. Probably acts as a transition zone protein required for localization of PKD1/PC1 and PKD2/PC2 to the ciliary membrane (By similarity); Belongs to the DZIP C2H2-type zinc-finger protein family.	label: attribute="display name" labelsize=12 labelAlignment=left outline=true outlineColor=white outlineTransparency=95 outlineWidth=10 background=false color=black dropShadow=false		stringdb	protein
stringdb:10090.ENSMUSP00000049967	Tbc1d8		Unclustered	0.6666666666666666	10090.ENSMUSP00000049967	Q9Z1A9	false	10090.ENSMUSP00000049967	Q9Z1A9	10090.ENSMUSP00000049967	Vascular Rab-GAP/TBC-containing protein; May act as a GTPase-activating protein for Rab family protein(s).	label: attribute="display name" labelsize=12 labelAlignment=left outline=true outlineColor=white outlineTransparency=95 outlineWidth=10 background=false color=black dropShadow=false		stringdb	protein
stringdb:10090.ENSMUSP00000049723	Nek6		Unclustered	0.0	10090.ENSMUSP00000049723	Q9ES70	false	10090.ENSMUSP00000049723	Q9ES70	10090.ENSMUSP00000049723	NIMA (never in mitosis gene a)-related expressed kinase 6; Protein kinase which plays an important role in mitotic cell cycle progression. Required for chromosome segregation at metaphase-anaphase transition, robust mitotic spindle formation and cytokinesis. Phosphorylates ATF4, CIR1, PTN, RAD26L, RBBP6, RPS7, TRIP4, RPS6KB1 and histones H1 and H3. Phosphorylates KIF11 to promote mitotic spindle …	label: attribute="display name" labelsize=12 labelAlignment=left outline=true outlineColor=white outlineTransparency=95 outlineWidth=10 background=false color=black dropShadow=false		stringdb	protein
stringdb:10090.ENSMUSP00000130979	Serpina3m		Unclustered	5.333333333333333	10090.ENSMUSP00000130979	Q03734	false	10090.ENSMUSP00000130979	Q03734	10090.ENSMUSP00000130979	Serine (or cysteine) peptidase inhibitor, clade A, member 3M; Belongs to the serpin family.	label: attribute="display name" labelsize=12 labelAlignment=left outline=true outlineColor=white outlineTransparency=95 outlineWidth=10 background=false color=black dropShadow=false		stringdb	protein
stringdb:10090.ENSMUSP00000107653	Camp	Cluster 5	Clustered	7.151515151515151	10090.ENSMUSP00000107653	P51437	false	10090.ENSMUSP00000107653	P51437	10090.ENSMUSP00000107653	Cathelicidin antimicrobial peptide; Acts as a potent antimicrobial peptide.	label: attribute="display name" labelsize=12 labelAlignment=left outline=true outlineColor=white outlineTransparency=95 outlineWidth=10 background=false color=black dropShadow=false		stringdb	protein
stringdb:10090.ENSMUSP00000046695	Dok3		Unclustered	7.418181818181818	10090.ENSMUSP00000046695	Q9QZK7	false	10090.ENSMUSP00000046695	Q9QZK7	10090.ENSMUSP00000046695	Downstream of tyrosine kinase 3; DOK proteins are enzymatically inert adaptor or scaffolding proteins. They provide a docking platform for the assembly of multimolecular signaling complexes. DOK3 is a negative regulator of JNK signaling in B-cells through interaction with INPP5D/SHIP1. May modulate ABL1 function.	label: attribute="display name" labelsize=12 labelAlignment=left outline=true outlineColor=white outlineTransparency=95 outlineWidth=10 background=false color=black dropShadow=false		stringdb	protein
stringdb:10090.ENSMUSP00000140404	Ncf2	Cluster 3	Clustered	12.849230769230768	10090.ENSMUSP00000140404	O70145	false	10090.ENSMUSP00000140404	O70145	10090.ENSMUSP00000140404	Neutrophil NADPH oxidase factor 2; NCF2, NCF1, and a membrane bound cytochrome b558 are required for activation of the latent NADPH oxidase (necessary for superoxide production).	label: attribute="display name" labelsize=12 labelAlignment=left outline=true outlineColor=white outlineTransparency=95 outlineWidth=10 background=false color=black dropShadow=false		stringdb	protein
stringdb:10090.ENSMUSP00000035579	Lgals3bp	Cluster 1	Clustered	17.657142857142855	10090.ENSMUSP00000035579	Q07797	false	10090.ENSMUSP00000035579	Q07797	10090.ENSMUSP00000035579	Lectin, galactoside-binding, soluble, 3 binding protein; Promotes integrin-mediated cell adhesion. May stimulate host defense against viruses and tumor cells (By similarity).	label: attribute="display name" labelsize=12 labelAlignment=left outline=true outlineColor=white outlineTransparency=95 outlineWidth=10 background=false color=black dropShadow=false		stringdb	protein
stringdb:10090.ENSMUSP00000033036	Dkk3		Unclustered	2.0	10090.ENSMUSP00000033036	Q9QUN9	false	10090.ENSMUSP00000033036	Q9QUN9	10090.ENSMUSP00000033036	Dickkopf homolog 3 (Xenopus laevis); Antagonizes canonical Wnt signaling by inhibiting LRP5/6 interaction with Wnt and by forming a ternary complex with the transmembrane protein KREMEN that promotes internalization of LRP5/6. DKKs play an important role in vertebrate development, where they locally inhibit Wnt regulated processes such as antero- posterior axial patterning, limb development, somi…	label: attribute="display name" labelsize=12 labelAlignment=left outline=true outlineColor=white outlineTransparency=95 outlineWidth=10 background=false color=black dropShadow=false		stringdb	protein
stringdb:10090.ENSMUSP00000082710	Traf5	Cluster 7	Clustered	7.5636363636363635	10090.ENSMUSP00000082710	P70191	false	10090.ENSMUSP00000082710	P70191	10090.ENSMUSP00000082710	TNF receptor-associated factor 5; Adapter protein and signal transducer that links members of the tumor necrosis factor receptor family to different signaling pathways by association with the receptor cytoplasmic domain and kinases. Mediates activation of NF-kappa-B and probably JNK. Seems to be involved in apoptosis. Plays a role in mediating activation of NF-kappa-B by EIF2AK2/PKR.	label: attribute="display name" labelsize=12 labelAlignment=left outline=true outlineColor=white outlineTransparency=95 outlineWidth=10 background=false color=black dropShadow=false		stringdb	protein
stringdb:10090.ENSMUSP00000034363	Hsd11b2		Unclustered	0.0	10090.ENSMUSP00000034363	P51661	false	10090.ENSMUSP00000034363	P51661	10090.ENSMUSP00000034363	NAD-dependent 11-beta-hydroxysteroid dehydrogenase; Catalyzes the conversion of cortisol to the inactive metabolite cortisone. Modulates intracellular glucocorticoid levels, thus protecting the nonselective mineralocorticoid receptor from occupation by glucocorticoids; Belongs to the short-chain dehydrogenases/reductases (SDR) family.	label: attribute="display name" labelsize=12 labelAlignment=left outline=true outlineColor=white outlineTransparency=95 outlineWidth=10 background=false color=black dropShadow=false		stringdb	protein
stringdb:10090.ENSMUSP00000034240	Kifc3		Unclustered	0.0	10090.ENSMUSP00000034240	O35231	false	10090.ENSMUSP00000034240	O35231	10090.ENSMUSP00000034240	Kinesin-like protein KIFC3; Minus-end microtubule-dependent motor protein. Involved in apically targeted transport. Required for zonula adherens maintenance.	label: attribute="display name" labelsize=12 labelAlignment=left outline=true outlineColor=white outlineTransparency=95 outlineWidth=10 background=false color=black dropShadow=false		stringdb	protein
stringdb:10090.ENSMUSP00000117336	Sgms1		Unclustered	0.6666666666666666	10090.ENSMUSP00000117336	Q8VCQ6	false	10090.ENSMUSP00000117336	Q8VCQ6	10090.ENSMUSP00000117336	Phosphatidylcholine:ceramide cholinephosphotransferase 1; Sphingomyelin synthases synthesize the sphingolipid, sphingomyelin, through transfer of the phosphatidyl head group, phosphatidylcholine, on to the primary hydroxyl of ceramide. The reaction is bidirectional depending on the respective levels of the sphingolipid and ceramide. Golgi apparatus SMS1 directly and specifically recognizes the ch…	label: attribute="display name" labelsize=12 labelAlignment=left outline=true outlineColor=white outlineTransparency=95 outlineWidth=10 background=false color=black dropShadow=false		stringdb	protein
stringdb:10090.ENSMUSP00000023329	Retnla	Cluster 4	Clustered	9.0	10090.ENSMUSP00000023329	Q9EP95	false	10090.ENSMUSP00000023329	Q9EP95	10090.ENSMUSP00000023329	Parasite-induced macrophage novel gene 1 protein; Probable hormone. Plays a role in pulmonary vascular remodeling; Belongs to the resistin/FIZZ family.	label: attribute="display name" labelsize=12 labelAlignment=left outline=true outlineColor=white outlineTransparency=95 outlineWidth=10 background=false color=black dropShadow=false		stringdb	protein
stringdb:10090.ENSMUSP00000019068	Alox15		Unclustered	3.0	10090.ENSMUSP00000019068	P39654	false	10090.ENSMUSP00000019068	P39654	10090.ENSMUSP00000019068	Arachidonate 12-lipoxygenase, leukocyte-type; Non-heme iron-containing dioxygenase that catalyzes the stereo-specific peroxidation of free and esterified polyunsaturated fatty acids generating a spectrum of bioactive lipid mediators. Converts arachidonic acid into 12- hydroperoxyeicosatetraenoic acid/12-HPETE and 15- hydroperoxyeicosatetraenoic acid/15-HPETE. Also converts linoleic acid to 13-hyd…	label: attribute="display name" labelsize=12 labelAlignment=left outline=true outlineColor=white outlineTransparency=95 outlineWidth=10 background=false color=black dropShadow=false		stringdb	protein
stringdb:10090.ENSMUSP00000043055	Gpr126		Unclustered	2.0	10090.ENSMUSP00000043055	Q6F3F9	false	10090.ENSMUSP00000043055	Q6F3F9	10090.ENSMUSP00000043055	Developmentally regulated G-protein-coupled receptor; G-protein coupled receptor which is activated by type IV collagen, a major constituent of the basement membrane. Essential for normal differentiation of promyelinating Schwann cells and for normal myelination of axons these functions are mediated via G- protein-signaling pathways. Regulates also neural, cardiac and ear development via G- prote…	label: attribute="display name" labelsize=12 labelAlignment=left outline=true outlineColor=white outlineTransparency=95 outlineWidth=10 background=false color=black dropShadow=false		stringdb	protein
stringdb:10090.ENSMUSP00000138350	Ptprc	Cluster 2	Clustered	10.643478260869566	10090.ENSMUSP00000138350	P06800	false	10090.ENSMUSP00000138350	P06800	10090.ENSMUSP00000138350	Protein tyrosine phosphatase, receptor type, C; Protein tyrosine-protein phosphatase required for T-cell activation through the antigen receptor. Acts as a positive regulator of T-cell coactivation upon binding to DPP4. The first PTPase domain has enzymatic activity, while the second one seems to affect the substrate specificity of the first one. Upon T-cell activation, recruits and dephosphoryla…	label: attribute="display name" labelsize=12 labelAlignment=left outline=true outlineColor=white outlineTransparency=95 outlineWidth=10 background=false color=black dropShadow=false		stringdb	protein
stringdb:10090.ENSMUSP00000020171	Ctgf	Cluster 3	Clustered	13.176470588235293	10090.ENSMUSP00000020171	P29268	false	10090.ENSMUSP00000020171	P29268	10090.ENSMUSP00000020171	Hypertrophic chondrocyte-specific protein 24; Major connective tissue mitoattractant secreted by vascular endothelial cells. Promotes proliferation and differentiation of chondrocytes (By similarity). Mediates heparin- and divalent cation-dependent cell adhesion in many cell types including fibroblasts, myofibroblasts, endothelial and epithelial cells (By similarity). Enhances fibroblast growth f…	label: attribute="display name" labelsize=12 labelAlignment=left outline=true outlineColor=white outlineTransparency=95 outlineWidth=10 background=false color=black dropShadow=false		stringdb	protein
stringdb:10090.ENSMUSP00000033004	Il4ra	Cluster 2	Clustered	10.371428571428572	10090.ENSMUSP00000033004	P16382	false	10090.ENSMUSP00000033004	P16382	10090.ENSMUSP00000033004	Interleukin-4 receptor subunit alpha; Receptor for both interleukin 4 and interleukin 13. Couples to the JAK1/2/3-STAT6 pathway. The IL4 response is involved in promoting Th2 differentiation. The IL4/IL13 responses are involved in regulating IgE production and, chemokine and mucus production at sites of allergic inflammation. In certain cell types, can signal through activation of insulin recepto…	label: attribute="display name" labelsize=12 labelAlignment=left outline=true outlineColor=white outlineTransparency=95 outlineWidth=10 background=false color=black dropShadow=false		stringdb	protein
stringdb:10090.ENSMUSP00000057336	Naa11		Unclustered	0.0	10090.ENSMUSP00000057336	Q3UX61	false	10090.ENSMUSP00000057336	Q3UX61	10090.ENSMUSP00000057336	N-terminal acetyltransferase complex ARD1 subunit homolog B; Displays alpha (N-terminal) acetyltransferase activity. Proposed alternative catalytic subunit of the N-terminal acetyltransferase A (NatA) complex.	label: attribute="display name" labelsize=12 labelAlignment=left outline=true outlineColor=white outlineTransparency=95 outlineWidth=10 background=false color=black dropShadow=false		stringdb	protein
stringdb:10090.ENSMUSP00000022595	Rgcc		Unclustered	0.0	10090.ENSMUSP00000022595	Q9DBX1	false	10090.ENSMUSP00000022595	Q9DBX1	10090.ENSMUSP00000022595	Response gene to complement 32 protein; Modulates the activity of cell cycle-specific kinases. Enhances CDK1 activity. May contribute to the regulation of the cell cycle. May inhibit growth of glioma cells by promoting arrest of mitotic progression at the G2/M transition. Fibrogenic factor contributing to the pathogenesis of renal fibrosis through fibroblast activation.	label: attribute="display name" labelsize=12 labelAlignment=left outline=true outlineColor=white outlineTransparency=95 outlineWidth=10 background=false color=black dropShadow=false		stringdb	protein
stringdb:10090.ENSMUSP00000047419	Ly6d		Unclustered	0.0	10090.ENSMUSP00000047419	P35459	false	10090.ENSMUSP00000047419	P35459	10090.ENSMUSP00000047419	Lymphocyte antigen 6 complex, locus D; May act as a specification marker at earliest stage specification of lymphocytes between B- and T-cell development. Marks the earliest stage of B-cell specification.	label: attribute="display name" labelsize=12 labelAlignment=left outline=true outlineColor=white outlineTransparency=95 outlineWidth=10 background=false color=black dropShadow=false		stringdb	protein
stringdb:10090.ENSMUSP00000091685	Il18bp		Unclustered	5.0	10090.ENSMUSP00000091685	Q9Z0M9	false	10090.ENSMUSP00000091685	Q9Z0M9	10090.ENSMUSP00000091685	Interferon gamma-inducing factor-binding protein; Binds to IL-18 and inhibits its activity. Functions as an inhibitor of the early TH1 cytokine response (By similarity).	label: attribute="display name" labelsize=12 labelAlignment=left outline=true outlineColor=white outlineTransparency=95 outlineWidth=10 background=false color=black dropShadow=false		stringdb	protein
stringdb:10090.ENSMUSP00000132815	Phlda1		Unclustered	0.0	10090.ENSMUSP00000132815	Q62392	false	10090.ENSMUSP00000132815	Q62392	10090.ENSMUSP00000132815	Pleckstrin homology-like domain, family A, member 1; Seems to be involved in regulation of apoptosis. May be involved in detachment-mediated programmed cell death. May mediate apoptosis during neuronal development. May be involved in regulation of anti-apoptotic effects of IGF1. Required for TCR- induced apoptosis and expression of TNFRSF6/FAS in a T-cell hybridoma cell line. May be involved in t…	label: attribute="display name" labelsize=12 labelAlignment=left outline=true outlineColor=white outlineTransparency=95 outlineWidth=10 background=false color=black dropShadow=false		stringdb	protein
stringdb:10090.ENSMUSP00000025639	Ccdc86		Unclustered	0.0	10090.ENSMUSP00000025639	Q9JJ89	false	10090.ENSMUSP00000025639	Q9JJ89	10090.ENSMUSP00000025639	Cytokine-induced protein with coiled-coil domain; Coiled-coil domain containing 86	label: attribute="display name" labelsize=12 labelAlignment=left outline=true outlineColor=white outlineTransparency=95 outlineWidth=10 background=false color=black dropShadow=false		stringdb	protein
stringdb:10090.ENSMUSP00000047646	Cxcl10	Cluster 1	Clustered	18.953846153846154	10090.ENSMUSP00000047646	P17515	false	10090.ENSMUSP00000047646	P17515	10090.ENSMUSP00000047646	10 kDa interferon gamma-induced protein; In addition to its role as a proinflammatory cytokine, may participate in T-cell effector function and perhaps T-cell development; Belongs to the intercrine alpha (chemokine CxC) family.	label: attribute="display name" labelsize=12 labelAlignment=left outline=true outlineColor=white outlineTransparency=95 outlineWidth=10 background=false color=black dropShadow=false		stringdb	protein
stringdb:10090.ENSMUSP00000107519	Ccrl2		Unclustered	7.0	10090.ENSMUSP00000107519	O35457	false	10090.ENSMUSP00000107519	O35457	10090.ENSMUSP00000107519	Lipopolysaccharide-inducible C-C chemokine receptor; Receptor for CCL19 and chemerin/RARRES2. Does not appear to be a signaling receptor, but may have a role in modulating chemokine-triggered immune responses by capturing and internalizing CCL19 or by presenting RARRES2 ligand to CMKLR1, a functional signaling receptor. Plays a critical role for the development of Th2 responses (By similarity).	label: attribute="display name" labelsize=12 labelAlignment=left outline=true outlineColor=white outlineTransparency=95 outlineWidth=10 background=false color=black dropShadow=false		stringdb	protein
stringdb:10090.ENSMUSP00000015712	Lpl	Cluster 4	Clustered	9.0	10090.ENSMUSP00000015712	P11152	false	10090.ENSMUSP00000015712	P11152	10090.ENSMUSP00000015712	Lipoprotein lipase; The primary function of this lipase is the hydrolysis of triglycerides of circulating chylomicrons and very low density lipoproteins (VLDL). Binding to heparin sulfate proteogylcans at the cell surface is vital to the function. The apolipoprotein, APOC2, acts as a coactivator of LPL activity in the presence of lipids on the luminal surface of vascular endothelium.	label: attribute="display name" labelsize=12 labelAlignment=left outline=true outlineColor=white outlineTransparency=95 outlineWidth=10 background=false color=black dropShadow=false		stringdb	protein
stringdb:10090.ENSMUSP00000014743	Csf1	Cluster 3	Clustered	15.21376811594203	10090.ENSMUSP00000014743	P07141	false	10090.ENSMUSP00000014743	P07141	10090.ENSMUSP00000014743	Colony stimulating factor 1 (macrophage); Cytokine that plays an essential role in the regulation of survival, proliferation and differentiation of hematopoietic precursor cells, especially mononuclear phagocytes, such as macrophages and monocytes. Promotes the release of proinflammatory chemokines, and thereby plays an important role in innate immunity and in inflammatory processes. Plays an imp…	label: attribute="display name" labelsize=12 labelAlignment=left outline=true outlineColor=white outlineTransparency=95 outlineWidth=10 background=false color=black dropShadow=false		stringdb	protein
stringdb:10090.ENSMUSP00000076189	Trim30a	Cluster 1	Clustered	19.2	10090.ENSMUSP00000076189	P15533	false	10090.ENSMUSP00000076189	P15533	10090.ENSMUSP00000076189	Down regulatory protein of interleukin-2 receptor; Trans-acting factor that regulates gene expression of interleukin 2 receptor alpha chain. May affect IL2R-alpha expression through cis-acting negative regulatory elements or through competition with proteins that bind to enhancer or activator sequences. Negatively regulates Toll-like receptor (TLR)-mediated activation of NFKB by promoting degrada…	label: attribute="display name" labelsize=12 labelAlignment=left outline=true outlineColor=white outlineTransparency=95 outlineWidth=10 background=false color=black dropShadow=false		stringdb	protein
stringdb:10090.ENSMUSP00000034586	Apoc3	Cluster 4	Clustered	9.0	10090.ENSMUSP00000034586	P33622	false	10090.ENSMUSP00000034586	P33622	10090.ENSMUSP00000034586	Apolipoprotein C-III; Component of triglyceride-rich very low density lipoproteins (VLDL) and high density lipoproteins (HDL) in plasma. Plays a multifaceted role in triglyceride homeostasis. Intracellularly, promotes hepatic very low density lipoprotein 1 (VLDL1) assembly and secretion; extracellularly, attenuates hydrolysis and clearance of triglyceride-rich lipoproteins (TRLs). Impairs the lip…	label: attribute="display name" labelsize=12 labelAlignment=left outline=true outlineColor=white outlineTransparency=95 outlineWidth=10 background=false color=black dropShadow=false		stringdb	protein
stringdb:10090.ENSMUSP00000023214	Dgat1		Unclustered	3.0	10090.ENSMUSP00000023214	Q9Z2A7	false	10090.ENSMUSP00000023214	Q9Z2A7	10090.ENSMUSP00000023214	Acyl-CoA retinol O-fatty-acyltransferase; Catalyzes the terminal and only committed step in triacylglycerol synthesis by using diacylglycerol and fatty acyl CoA as substrates. In contrast to DGAT2 it is not essential for survival. May be involved in VLDL (very low density lipoprotein) assembly. In liver, plays a role in esterifying exogenous fatty acids to glycerol. Functions as the major acyl-Co…	label: attribute="display name" labelsize=12 labelAlignment=left outline=true outlineColor=white outlineTransparency=95 outlineWidth=10 background=false color=black dropShadow=false		stringdb	protein
stringdb:10090.ENSMUSP00000128569	Gm21975		Unclustered	0.0	10090.ENSMUSP00000128569	Q8VD58	false	10090.ENSMUSP00000128569		10090.ENSMUSP00000128569	Predicted gene 21975	label: attribute="display name" labelsize=12 labelAlignment=left outline=true outlineColor=white outlineTransparency=95 outlineWidth=10 background=false color=black dropShadow=false		stringdb	protein
stringdb:10090.ENSMUSP00000110917	Msrb1		Unclustered	0.0	10090.ENSMUSP00000110917	Q9JLC3	false	10090.ENSMUSP00000110917	Q9JLC3	10090.ENSMUSP00000110917	Methionine-R-sulfoxide reductase B1; Methionine-sulfoxide reductase that specifically reduces methionine (R)-sulfoxide back to methionine. While in many cases, methionine oxidation is the result of random oxidation following oxidative stress, methionine oxidation is also a post- translational modification that takes place on specific residue. Acts as a regulator of actin assembly by reducing meth…	label: attribute="display name" labelsize=12 labelAlignment=left outline=true outlineColor=white outlineTransparency=95 outlineWidth=10 background=false color=black dropShadow=false		stringdb	protein
stringdb:10090.ENSMUSP00000047475	Trafd1		Unclustered	6.805555555555555	10090.ENSMUSP00000047475	Q3UDK1	false	10090.ENSMUSP00000047475	Q3UDK1	10090.ENSMUSP00000047475	TRAF-type zinc finger domain-containing protein 1; Negative feedback regulator that controls excessive innate immune responses. Regulates both Toll-like receptor 4 (TLR4) and DDX58/RIG1-like helicases (RLH) pathways. May inhibit the LTR pathway by direct interaction with TRAF6 and attenuation of NF-kappa-B activation. May negatively regulate the RLH pathway downstream from MAVS and upstream of NF…	label: attribute="display name" labelsize=12 labelAlignment=left outline=true outlineColor=white outlineTransparency=95 outlineWidth=10 background=false color=black dropShadow=false		stringdb	protein
stringdb:10090.ENSMUSP00000015645	Hivep2		Unclustered	0.6666666666666666	10090.ENSMUSP00000015645	Q3UHF7	false	10090.ENSMUSP00000015645	Q3UHF7	10090.ENSMUSP00000015645	Human immunodeficiency virus type I enhancer-binding protein 2 homolog; Specifically binds to the DNA sequence 5'-GGGACTTTCC-3' which is found in the enhancer elements of numerous viral promoters such as those of SV40, CMV, or HIV1. In addition, related sequences are found in the enhancer elements of a number of cellular promoters, including those of the class I MHC, interleukin-2 receptor, somat…	label: attribute="display name" labelsize=12 labelAlignment=left outline=true outlineColor=white outlineTransparency=95 outlineWidth=10 background=false color=black dropShadow=false		stringdb	protein
stringdb:10090.ENSMUSP00000026890	Clec3b		Unclustered	2.0	10090.ENSMUSP00000026890	P43025	false	10090.ENSMUSP00000026890	P43025	10090.ENSMUSP00000026890	C-type lectin domain family 3, member b; Tetranectin binds to plasminogen and to isolated kringle 4. May be involved in the packaging of molecules destined for exocytosis (By similarity).	label: attribute="display name" labelsize=12 labelAlignment=left outline=true outlineColor=white outlineTransparency=95 outlineWidth=10 background=false color=black dropShadow=false		stringdb	protein
stringdb:10090.ENSMUSP00000064819	Slfn5		Unclustered	0.0	10090.ENSMUSP00000064819	Q8CBA2	false	10090.ENSMUSP00000064819	Q8CBA2	10090.ENSMUSP00000064819	Schlafen family member 5; May have a role in hematopoietic cell differentiation.	label: attribute="display name" labelsize=12 labelAlignment=left outline=true outlineColor=white outlineTransparency=95 outlineWidth=10 background=false color=black dropShadow=false		stringdb	protein
stringdb:10090.ENSMUSP00000035009	Cmtm7		Unclustered	0.0	10090.ENSMUSP00000035009	Q9ESD6	false	10090.ENSMUSP00000035009	Q9ESD6	10090.ENSMUSP00000035009	CKLF-like MARVEL transmembrane domain containing 7; Belongs to the chemokine-like factor family.	label: attribute="display name" labelsize=12 labelAlignment=left outline=true outlineColor=white outlineTransparency=95 outlineWidth=10 background=false color=black dropShadow=false		stringdb	protein
stringdb:10090.ENSMUSP00000002683	Ccdc97		Unclustered	0.0	10090.ENSMUSP00000002683	Q9DBT3	false	10090.ENSMUSP00000002683	Q9DBT3	10090.ENSMUSP00000002683	Coiled-coil domain containing 97	label: attribute="display name" labelsize=12 labelAlignment=left outline=true outlineColor=white outlineTransparency=95 outlineWidth=10 background=false color=black dropShadow=false		stringdb	protein
stringdb:10090.ENSMUSP00000025680	Lipf		Unclustered	3.0	10090.ENSMUSP00000025680	Q9CPP7	false	10090.ENSMUSP00000025680	Q9D798	10090.ENSMUSP00000025680	Lipase, gastric; Belongs to the AB hydrolase superfamily. Lipase family.	label: attribute="display name" labelsize=12 labelAlignment=left outline=true outlineColor=white outlineTransparency=95 outlineWidth=10 background=false color=black dropShadow=false		stringdb	protein
stringdb:10090.ENSMUSP00000082125	Serpina3c		Unclustered	2.1999999999999997	10090.ENSMUSP00000082125	P29621	false	10090.ENSMUSP00000082125	P29621	10090.ENSMUSP00000082125	Serine (or cysteine) peptidase inhibitor, clade A, member 3C	label: attribute="display name" labelsize=12 labelAlignment=left outline=true outlineColor=white outlineTransparency=95 outlineWidth=10 background=false color=black dropShadow=false		stringdb	protein
stringdb:10090.ENSMUSP00000086724	Sun2		Unclustered	0.0	10090.ENSMUSP00000086724	Q8BJS4	false	10090.ENSMUSP00000086724	Q8BJS4	10090.ENSMUSP00000086724	Sad1 and UNC84 domain containing 2; As a component of the LINC (LInker of Nucleoskeleton and Cytoskeleton) complex, involved in the connection between the nuclear lamina and the cytoskeleton. The nucleocytoplasmic interactions established by the LINC complex play an important role in the transmission of mechanical forces across the nuclear envelope and in nuclear movement and positioning. Specifi…	label: attribute="display name" labelsize=12 labelAlignment=left outline=true outlineColor=white outlineTransparency=95 outlineWidth=10 background=false color=black dropShadow=false		stringdb	protein
stringdb:10090.ENSMUSP00000025561	Anxa1	Cluster 5	Seed	8.0	10090.ENSMUSP00000025561	P10107	false	10090.ENSMUSP00000025561	P10107	10090.ENSMUSP00000025561	Phospholipase A2 inhibitory protein; Plays important roles in the innate immune response as effector of glucocorticoid-mediated responses and regulator of the inflammatory process. Has anti-inflammatory activity. Plays a role in glucocorticoid-mediated down- regulation of the early phase of the inflammatory response. Promotes resolution of inflammation and wound healing. Functions at least in par…	label: attribute="display name" labelsize=12 labelAlignment=left outline=true outlineColor=white outlineTransparency=95 outlineWidth=10 background=false color=black dropShadow=false		stringdb	protein
stringdb:10090.ENSMUSP00000022053	Trip13	Cluster 10	Clustered	4.0	10090.ENSMUSP00000022053	Q3UA06	false	10090.ENSMUSP00000022053	Q3UA06	10090.ENSMUSP00000022053	Thyroid receptor-interacting protein 13; Plays a key role in chromosome recombination and chromosome structure development during meiosis. Required at early steps in meiotic recombination that leads to non-crossovers pathways. Also needed for efficient completion of homologous synapsis by influencing crossover distribution along the chromosomes affecting both crossovers and non-crossovers pathway…	label: attribute="display name" labelsize=12 labelAlignment=left outline=true outlineColor=white outlineTransparency=95 outlineWidth=10 background=false color=black dropShadow=false		stringdb	protein
stringdb:10090.ENSMUSP00000119609	Mmrn1		Unclustered	0.0	10090.ENSMUSP00000119609	B2RPV6	false	10090.ENSMUSP00000119609	B2RPV6	10090.ENSMUSP00000119609	Multimerin 1; Carrier protein for platelet (but not plasma) factor V/Va. Plays a role in the storage and stabilization of factor V in platelets. Upon release following platelet activation, may limit platelet and plasma factor Va-dependent thrombin generation. Ligand for integrin alpha-IIb/beta-3 and integrin alpha-V/beta-3 on activated platelets, and may function as an extracellular matrix or adh…	label: attribute="display name" labelsize=12 labelAlignment=left outline=true outlineColor=white outlineTransparency=95 outlineWidth=10 background=false color=black dropShadow=false		stringdb	protein
stringdb:10090.ENSMUSP00000025563	Fth1		Unclustered	1.8214285714285712	10090.ENSMUSP00000025563	P09528	false	10090.ENSMUSP00000025563	P09528	10090.ENSMUSP00000025563	Ferritin heavy chain 1; Stores iron in a soluble, non-toxic, readily available form. Important for iron homeostasis. Has ferroxidase activity. Iron is taken up in the ferrous form and deposited as ferric hydroxides after oxidation. Also plays a role in delivery of iron to cells. Mediates iron uptake in capsule cells of the developing kidney.	label: attribute="display name" labelsize=12 labelAlignment=left outline=true outlineColor=white outlineTransparency=95 outlineWidth=10 background=false color=black dropShadow=false		stringdb	protein
stringdb:10090.ENSMUSP00000025686	Ankrd22		Unclustered	0.5	10090.ENSMUSP00000025686	Q9D3J5	false	10090.ENSMUSP00000025686	Q9D3J5	10090.ENSMUSP00000025686	Ankyrin repeat domain 22	label: attribute="display name" labelsize=12 labelAlignment=left outline=true outlineColor=white outlineTransparency=95 outlineWidth=10 background=false color=black dropShadow=false		stringdb	protein
stringdb:10090.ENSMUSP00000033185	Hpx	Cluster 5	Clustered	7.03030303030303	10090.ENSMUSP00000033185	Q91X72	false	10090.ENSMUSP00000033185	Q91X72	10090.ENSMUSP00000033185	Hemopexin; Binds heme and transports it to the liver for breakdown and iron recovery, after which the free hemopexin returns to the circulation.	label: attribute="display name" labelsize=12 labelAlignment=left outline=true outlineColor=white outlineTransparency=95 outlineWidth=10 background=false color=black dropShadow=false		stringdb	protein
stringdb:10090.ENSMUSP00000064934	Cd177		Unclustered	6.0	10090.ENSMUSP00000064934	Q8R2S8	false	10090.ENSMUSP00000064934	Q8R2S8	10090.ENSMUSP00000064934	CD177 antigen; In association with beta-2 integrin heterodimer ITGAM/CD11b and ITGB2/CD18, mediates activation of TNF-alpha primed neutrophils including degranulation and superoxide production (By similarity). In addition, by preventing beta-2 integrin internalization and attenuating chemokine signaling favors adhesion over migration (By similarity). Heterophilic interaction with PECAM1 on endoth…	label: attribute="display name" labelsize=12 labelAlignment=left outline=true outlineColor=white outlineTransparency=95 outlineWidth=10 background=false color=black dropShadow=false		stringdb	protein
stringdb:10090.ENSMUSP00000028838	Hdc		Unclustered	0.0	10090.ENSMUSP00000028838	P23738	false	10090.ENSMUSP00000028838	P23738	10090.ENSMUSP00000028838	Histidine decarboxylase; Catalyzes the biosynthesis of histamine from histidine.	label: attribute="display name" labelsize=12 labelAlignment=left outline=true outlineColor=white outlineTransparency=95 outlineWidth=10 background=false color=black dropShadow=false		stringdb	protein
stringdb:10090.ENSMUSP00000004986	Mapk13	Cluster 8	Clustered	5.564102564102564	10090.ENSMUSP00000004986	Q9Z1B7	false	10090.ENSMUSP00000004986	Q9Z1B7	10090.ENSMUSP00000004986	Mitogen-activated protein kinase p38 delta; Serine/threonine kinase which acts as an essential component of the MAP kinase signal transduction pathway. MAPK13 is one of the four p38 MAPKs which play an important role in the cascades of cellular responses evoked by extracellular stimuli such as proinflammatory cytokines or physical stress leading to direct activation of transcription factors such …	label: attribute="display name" labelsize=12 labelAlignment=left outline=true outlineColor=white outlineTransparency=95 outlineWidth=10 background=false color=black dropShadow=false		stringdb	protein
stringdb:10090.ENSMUSP00000038872	Scgb3a2		Unclustered	2.7	10090.ENSMUSP00000038872	Q920H1	false	10090.ENSMUSP00000038872	Q920H1	10090.ENSMUSP00000038872	Secretoglobin, family 3A, member 2; Secreted cytokine-like protein (By similarity). Binds to the scavenger receptor MARCO (By similarity). Can also bind to pathogens including the Gram-positive bacterium L.monocytogenes, the Gram-negative bacterium P.aeruginosa, and yeast (By similarity). Strongly inhibits phospholipase A2 (PLA2G1B) activity. Seems to have anti-inflammatory effects in respiratory…	label: attribute="display name" labelsize=12 labelAlignment=left outline=true outlineColor=white outlineTransparency=95 outlineWidth=10 background=false color=black dropShadow=false		stringdb	protein
stringdb:10090.ENSMUSP00000049404	Znfx1		Unclustered	13.883333333333333	10090.ENSMUSP00000049404	Q8R151	false	10090.ENSMUSP00000049404	Q8R151	10090.ENSMUSP00000049404	Zinc finger, NFX1-type containing 1	label: attribute="display name" labelsize=12 labelAlignment=left outline=true outlineColor=white outlineTransparency=95 outlineWidth=10 background=false color=black dropShadow=false		stringdb	protein
stringdb:10090.ENSMUSP00000081141	Pgd		Unclustered	3.0	10090.ENSMUSP00000081141	Q9DCD0	false	10090.ENSMUSP00000081141	Q9DCD0	10090.ENSMUSP00000081141	6-phosphogluconate dehydrogenase, decarboxylating; Catalyzes the oxidative decarboxylation of 6- phosphogluconate to ribulose 5-phosphate and CO(2), with concomitant reduction of NADP to NADPH.	label: attribute="display name" labelsize=12 labelAlignment=left outline=true outlineColor=white outlineTransparency=95 outlineWidth=10 background=false color=black dropShadow=false		stringdb	protein
stringdb:10090.ENSMUSP00000046131	Fgl2	Cluster 5	Clustered	6.533333333333333	10090.ENSMUSP00000046131	P12804	false	10090.ENSMUSP00000046131	P12804	10090.ENSMUSP00000046131	Cytotoxic T-lymphocyte-specific protein; Converts prothrombin to thrombin.	label: attribute="display name" labelsize=12 labelAlignment=left outline=true outlineColor=white outlineTransparency=95 outlineWidth=10 background=false color=black dropShadow=false		stringdb	protein
stringdb:10090.ENSMUSP00000075839	Irf6		Unclustered	4.0	10090.ENSMUSP00000075839	P97431	false	10090.ENSMUSP00000075839	P97431	10090.ENSMUSP00000075839	Interferon regulatory factor 6; Probable DNA-binding transcriptional activator. Key determinant of the keratinocyte proliferation-differentiation switch involved in appropriate epidermal development. Plays a role in regulating mammary epithelial cell proliferation. May regulate WDR65 transcription.	label: attribute="display name" labelsize=12 labelAlignment=left outline=true outlineColor=white outlineTransparency=95 outlineWidth=10 background=false color=black dropShadow=false		stringdb	protein
stringdb:10090.ENSMUSP00000127128	Acp5		Unclustered	2.7	10090.ENSMUSP00000127128	Q05117	false	10090.ENSMUSP00000127128	Q05117	10090.ENSMUSP00000127128	Tartrate-resistant acid phosphatase type 5; May play a role in the process of bone resorption. The osteoclastic trap acts on nucleotide tri- and diphosphates with higher affinity, compared with other substrates.	label: attribute="display name" labelsize=12 labelAlignment=left outline=true outlineColor=white outlineTransparency=95 outlineWidth=10 background=false color=black dropShadow=false		stringdb	protein
stringdb:10090.ENSMUSP00000062409	Ifi205		Unclustered	8.0	10090.ENSMUSP00000062409	Q8CGE8	false	10090.ENSMUSP00000062409	Q8CGE8	10090.ENSMUSP00000062409	Interferon-inducible protein p205-A; May act as a transcriptional regulator in the myeloid lineage. Inhibits cell growth via p53/TP53 and RB1-dependent and independent pathways (By similarity).	label: attribute="display name" labelsize=12 labelAlignment=left outline=true outlineColor=white outlineTransparency=95 outlineWidth=10 background=false color=black dropShadow=false		stringdb	protein
stringdb:10090.ENSMUSP00000116327	Tmub2		Unclustered	0.0	10090.ENSMUSP00000116327	Q3V209	false	10090.ENSMUSP00000116327	Q3V209	10090.ENSMUSP00000116327	Transmembrane and ubiquitin-like domain containing 2	label: attribute="display name" labelsize=12 labelAlignment=left outline=true outlineColor=white outlineTransparency=95 outlineWidth=10 background=false color=black dropShadow=false		stringdb	protein
stringdb:10090.ENSMUSP00000023151	Bcl6	Cluster 2	Clustered	12.0	10090.ENSMUSP00000023151	P41183	false	10090.ENSMUSP00000023151	P41183	10090.ENSMUSP00000023151	B-cell lymphoma 6 protein homolog; Transcriptional repressor mainly required for germinal center (GC) formation and antibody affinity maturation which has different mechanisms of action specific to the lineage and biological functions. Forms complexes with different corepressors and histone deacetylases to repress the transcriptional expression of different subsets of target genes. Represses its …	label: attribute="display name" labelsize=12 labelAlignment=left outline=true outlineColor=white outlineTransparency=95 outlineWidth=10 background=false color=black dropShadow=false		stringdb	protein
stringdb:10090.ENSMUSP00000071231	Pygl	Cluster 6	Clustered	2.7	10090.ENSMUSP00000071231	Q9ET01	false	10090.ENSMUSP00000071231	Q9ET01	10090.ENSMUSP00000071231	Glycogen phosphorylase, liver form; Phosphorylase is an important allosteric enzyme in carbohydrate metabolism. Enzymes from different sources differ in their regulatory mechanisms and in their natural substrates. However, all known phosphorylases share catalytic and structural properties (By similarity).	label: attribute="display name" labelsize=12 labelAlignment=left outline=true outlineColor=white outlineTransparency=95 outlineWidth=10 background=false color=black dropShadow=false		stringdb	protein
stringdb:10090.ENSMUSP00000079198	Oas1a	Cluster 1	Clustered	15.895424836601308	10090.ENSMUSP00000079198	P11928	false	10090.ENSMUSP00000079198	P11928	10090.ENSMUSP00000079198	2'-5' oligoadenylate synthetase 1A; Interferon-induced, dsRNA-activated antiviral enzyme which plays a critical role in cellular innate antiviral response. In addition, it may also play a role in other cellular processes such as apoptosis, cell growth, differentiation and gene regulation. Synthesizes higher oligomers of 2'-5'-oligoadenylates (2-5A) from ATP which then bind to the inactive monomer…	label: attribute="display name" labelsize=12 labelAlignment=left outline=true outlineColor=white outlineTransparency=95 outlineWidth=10 background=false color=black dropShadow=false		stringdb	protein
stringdb:10090.ENSMUSP00000029936	Gbp5	Cluster 1	Clustered	17.454545454545453	10090.ENSMUSP00000029936	Q8CFB4	false	10090.ENSMUSP00000029936	Q01514	10090.ENSMUSP00000029936	Interferon-induced guanylate-binding protein 1; Hydrolyzes GTP to GMP in 2 consecutive cleavage reactions. Exhibits antiviral activity against influenza virus (By similarity). Promote oxidative killing and deliver antimicrobial peptides to autophagolysosomes, providing broad host protection against different pathogen classes; Belongs to the TRAFAC class dynamin-like GTPase superfamily. GB1/RHD3-t…	label: attribute="display name" labelsize=12 labelAlignment=left outline=true outlineColor=white outlineTransparency=95 outlineWidth=10 background=false color=black dropShadow=false		stringdb	protein
stringdb:10090.ENSMUSP00000037890	Sde2		Unclustered	0.0	10090.ENSMUSP00000037890	Q8K1J5	false	10090.ENSMUSP00000037890	Q8K1J5	10090.ENSMUSP00000037890	SDE2 telomere maintenance homolog (S. pombe); Involved in both DNA replication and cell cycle control. Unprocessed SDE2 interacts with PCNA via its PIP-box. The interaction with PCNA prevents monoubiquitination of the latter thereby inhibiting translesion DNA synthesis. The binding of SDE2 to PCNA also leads to processing of SDE2 by an unidentified deubiquinating enzyme, cleaving off the N-termin…	label: attribute="display name" labelsize=12 labelAlignment=left outline=true outlineColor=white outlineTransparency=95 outlineWidth=10 background=false color=black dropShadow=false		stringdb	protein
stringdb:10090.ENSMUSP00000097876	Card9	Cluster 8	Clustered	5.5	10090.ENSMUSP00000097876	A2AIV8	false	10090.ENSMUSP00000097876	A2AIV8	10090.ENSMUSP00000097876	Caspase recruitment domain-containing protein 9; Adapter protein that plays a key role in innate immune response to a number of intracellular pathogens, such as C.albicans and L.monocytogenes. Is at the crossroads of ITAM- tyrosine kinase and the Toll-like receptors (TLR) and NOD2 signaling pathways. Probably controls various innate immune response pathways depending on the intracellular pathogen…	label: attribute="display name" labelsize=12 labelAlignment=left outline=true outlineColor=white outlineTransparency=95 outlineWidth=10 background=false color=black dropShadow=false		stringdb	protein
stringdb:10090.ENSMUSP00000037532	Colgalt2		Unclustered	0.6666666666666666	10090.ENSMUSP00000037532	Q6NVG7	false	10090.ENSMUSP00000037532	Q6NVG7	10090.ENSMUSP00000037532	Collagen beta(1-O)galactosyltransferase 2; Beta-galactosyltransferase that transfers beta-galactose to hydroxylysine residues of collagen.	label: attribute="display name" labelsize=12 labelAlignment=left outline=true outlineColor=white outlineTransparency=95 outlineWidth=10 background=false color=black dropShadow=false		stringdb	protein
stringdb:10090.ENSMUSP00000046121	Asprv1		Unclustered	0.0	10090.ENSMUSP00000046121	Q09PK2	false	10090.ENSMUSP00000046121	Q09PK2	10090.ENSMUSP00000046121	Aspartic peptidase, retroviral-like 1	label: attribute="display name" labelsize=12 labelAlignment=left outline=true outlineColor=white outlineTransparency=95 outlineWidth=10 background=false color=black dropShadow=false		stringdb	protein
stringdb:10090.ENSMUSP00000037657	Parp14	Cluster 1	Clustered	18.465608465608465	10090.ENSMUSP00000037657	Q2EMV9	false	10090.ENSMUSP00000037657	Q2EMV9	10090.ENSMUSP00000037657	ADP-ribosyltransferase diphtheria toxin-like 8; ADP-ribosyltransferase. By mono-ADP- ribosylating STAT1 at 'Glu-657' and 'Glu-705' and subsequently decreasing STAT-1 phosphorylation, negatively regulates pro- inflammatory cytokines production in macrophages in response to INFG stimulation. Mono-ADP-ribosylates STAT6 (By similarity). Enhances STAT6-dependent transcription. Positively regulates MRC…	label: attribute="display name" labelsize=12 labelAlignment=left outline=true outlineColor=white outlineTransparency=95 outlineWidth=10 background=false color=black dropShadow=false		stringdb	protein
stringdb:10090.ENSMUSP00000000161	Itgb2l	Cluster 5	Clustered	7.867647058823529	10090.ENSMUSP00000000161	Q3UV74	false	10090.ENSMUSP00000000161	Q3UV74	10090.ENSMUSP00000000161	Integrin beta-2-like protein; During inflammatory stimulation, plays a role in retaining Cxcl13-expressing cells at the site of the inflammatory response.	label: attribute="display name" labelsize=12 labelAlignment=left outline=true outlineColor=white outlineTransparency=95 outlineWidth=10 background=false color=black dropShadow=false		stringdb	protein
stringdb:10090.ENSMUSP00000035588	Oas3	Cluster 1	Clustered	17.596923076923076	10090.ENSMUSP00000035588	Q8VI93	false	10090.ENSMUSP00000035588	Q8VI93	10090.ENSMUSP00000035588	2',5'-oligoadenylate synthetase-like 10; Interferon-induced, dsRNA-activated antiviral enzyme which plays a critical role in cellular innate antiviral response. In addition, it may also play a role in other cellular processes such as apoptosis, cell growth, differentiation and gene regulation. Synthesizes preferentially dimers of 2'-5'- oligoadenylates (2-5A) from ATP which then bind to the inact…	label: attribute="display name" labelsize=12 labelAlignment=left outline=true outlineColor=white outlineTransparency=95 outlineWidth=10 background=false color=black dropShadow=false		stringdb	protein
stringdb:10090.ENSMUSP00000032198	Usp18	Cluster 1	Clustered	17.885057471264368	10090.ENSMUSP00000032198	Q9WTV6	false	10090.ENSMUSP00000032198	Q9WTV6	10090.ENSMUSP00000032198	ISG15-specific-processing protease; Involved in the regulation of inflammatory response to interferon type 1. Can efficiently cleave only ISG15 fusions including native ISG15 conjugates linked via isopeptide bonds. Necessary to maintain a critical cellular balance of ISG15- conjugated proteins in both healthy and stressed organisms.	label: attribute="display name" labelsize=12 labelAlignment=left outline=true outlineColor=white outlineTransparency=95 outlineWidth=10 background=false color=black dropShadow=false		stringdb	protein
stringdb:10090.ENSMUSP00000034497	Mmp3	Cluster 3	Clustered	14.614718614718615	10090.ENSMUSP00000034497	P28862	false	10090.ENSMUSP00000034497	P28862	10090.ENSMUSP00000034497	Matrix metalloproteinase-3; Can degrade fibronectin, laminin, gelatins of type I, III, IV, and V; collagens III, IV, X, and IX, and cartilage proteoglycans. Activates procollagenase.	label: attribute="display name" labelsize=12 labelAlignment=left outline=true outlineColor=white outlineTransparency=95 outlineWidth=10 background=false color=black dropShadow=false		stringdb	protein
stringdb:10090.ENSMUSP00000027965	Fam107b		Unclustered	0.0	10090.ENSMUSP00000027965	Q3TGF2	false	10090.ENSMUSP00000027965	Q3TGF2	10090.ENSMUSP00000027965	Family with sequence similarity 107, member B; Belongs to the FAM107 family.	label: attribute="display name" labelsize=12 labelAlignment=left outline=true outlineColor=white outlineTransparency=95 outlineWidth=10 background=false color=black dropShadow=false		stringdb	protein
stringdb:10090.ENSMUSP00000024575	Rps6ka2		Unclustered	2.0	10090.ENSMUSP00000024575	Q9WUT3	false	10090.ENSMUSP00000024575	Q9WUT3	10090.ENSMUSP00000024575	Ribosomal protein S6 kinase, polypeptide 2; Serine/threonine-protein kinase that acts downstream of ERK (MAPK1/ERK2 and MAPK3/ERK1) signaling and mediates mitogenic and stress-induced activation of transcription factors, regulates translation, and mediates cellular proliferation, survival, and differentiation. May function as tumor suppressor in epithelial ovarian cancer cells (By similarity).	label: attribute="display name" labelsize=12 labelAlignment=left outline=true outlineColor=white outlineTransparency=95 outlineWidth=10 background=false color=black dropShadow=false		stringdb	protein
stringdb:10090.ENSMUSP00000024696	Mmp25		Unclustered	5.785714285714286	10090.ENSMUSP00000024696	Q3U435	false	10090.ENSMUSP00000024696	Q3U435	10090.ENSMUSP00000024696	Matrix metalloproteinase-25; May activate progelatinase A; Belongs to the peptidase M10A family.	label: attribute="display name" labelsize=12 labelAlignment=left outline=true outlineColor=white outlineTransparency=95 outlineWidth=10 background=false color=black dropShadow=false		stringdb	protein
stringdb:10090.ENSMUSP00000027966	Fcgr2b	Cluster 2	Clustered	11.030303030303031	10090.ENSMUSP00000027966	P08101	false	10090.ENSMUSP00000027966	P08101	10090.ENSMUSP00000027966	Low affinity immunoglobulin gamma Fc region receptor II; Receptor for the Fc region of complexed immunoglobulins gamma. Low affinity receptor. Involved in a variety of effector and regulatory functions such as phagocytosis of antigen-antibody complexes from the circulation and modulation of antibody production by B-cells. Isoform IIB1 and isoform IIB1' form caps but fail to mediate endocytosis or…	label: attribute="display name" labelsize=12 labelAlignment=left outline=true outlineColor=white outlineTransparency=95 outlineWidth=10 background=false color=black dropShadow=false		stringdb	protein
stringdb:10090.ENSMUSP00000033163	Mettl9		Unclustered	0.0	10090.ENSMUSP00000033163	Q9EPL4	false	10090.ENSMUSP00000033163	Q9EPL4	10090.ENSMUSP00000033163	Methyltransferase-like protein 9; Methyltransferase like 9	label: attribute="display name" labelsize=12 labelAlignment=left outline=true outlineColor=white outlineTransparency=95 outlineWidth=10 background=false color=black dropShadow=false		stringdb	protein
stringdb:10090.ENSMUSP00000063627	Clec12a		Unclustered	7.0	10090.ENSMUSP00000063627	Q504P2	false	10090.ENSMUSP00000063627	Q504P2	10090.ENSMUSP00000063627	Myeloid inhibitory C-type lectin-like receptor; Cell surface receptor that modulates signaling cascades and mediates tyrosine phosphorylation of target MAP kinases.	label: attribute="display name" labelsize=12 labelAlignment=left outline=true outlineColor=white outlineTransparency=95 outlineWidth=10 background=false color=black dropShadow=false		stringdb	protein
stringdb:10090.ENSMUSP00000006703	Itih4	Cluster 4	Clustered	8.0	10090.ENSMUSP00000006703	A6X935	false	10090.ENSMUSP00000006703	A6X935	10090.ENSMUSP00000006703	Inter alpha-trypsin inhibitor, heavy chain 4; Type II acute-phase protein (APP) involved in inflammatory responses to trauma. May also play a role in liver development or regeneration.	label: attribute="display name" labelsize=12 labelAlignment=left outline=true outlineColor=white outlineTransparency=95 outlineWidth=10 background=false color=black dropShadow=false		stringdb	protein
stringdb:10090.ENSMUSP00000055073	Irak2	Cluster 7	Clustered	8.308823529411764	10090.ENSMUSP00000055073	Q8CFA1	false	10090.ENSMUSP00000055073	Q8CFA1	10090.ENSMUSP00000055073	Interleukin-1 receptor-associated kinase-like 2; Binds to the IL-1 type I receptor following IL-1 engagement, triggering intracellular signaling cascades leading to transcriptional up-regulation and mRNA stabilization.	label: attribute="display name" labelsize=12 labelAlignment=left outline=true outlineColor=white outlineTransparency=95 outlineWidth=10 background=false color=black dropShadow=false		stringdb	protein
stringdb:10090.ENSMUSP00000127149	Pnpla2		Unclustered	2.1999999999999997	10090.ENSMUSP00000127149	Q8BJ56	false	10090.ENSMUSP00000127149	Q8BJ56	10090.ENSMUSP00000127149	Patatin-like phospholipase domain-containing protein 2; Catalyzes the initial step in triglyceride hydrolysis in adipocyte and non-adipocyte lipid droplets. Also has acylglycerol transacylase activity. May act coordinately with LIPE/HLS within the lipolytic cascade. Regulates adiposome size and may be involved in the degradation of adiposomes. May play an important role in energy homeostasis. May…	label: attribute="display name" labelsize=12 labelAlignment=left outline=true outlineColor=white outlineTransparency=95 outlineWidth=10 background=false color=black dropShadow=false		stringdb	protein
stringdb:10090.ENSMUSP00000126057	Ednrb		Unclustered	3.0	10090.ENSMUSP00000126057	P48302	false	10090.ENSMUSP00000126057	P48302	10090.ENSMUSP00000126057	Endothelin receptor non-selective type; Non-specific receptor for endothelin 1, 2, and 3. Mediates its action by association with G proteins that activate a phosphatidylinositol-calcium second messenger system. Essential component in the normal development of two neuronal crest-derived cell lineages.	label: attribute="display name" labelsize=12 labelAlignment=left outline=true outlineColor=white outlineTransparency=95 outlineWidth=10 background=false color=black dropShadow=false		stringdb	protein
stringdb:10090.ENSMUSP00000099806	Tnfaip2		Unclustered	2.4000000000000004	10090.ENSMUSP00000099806	Q61333	false	10090.ENSMUSP00000099806	Q61333	10090.ENSMUSP00000099806	Tumor necrosis factor, alpha-induced protein 2; May play a role as a mediator of inflammation and angiogenesis.	label: attribute="display name" labelsize=12 labelAlignment=left outline=true outlineColor=white outlineTransparency=95 outlineWidth=10 background=false color=black dropShadow=false		stringdb	protein
stringdb:10090.ENSMUSP00000064961	Susd6		Unclustered	0.0	10090.ENSMUSP00000064961	Q8BGE4	false	10090.ENSMUSP00000064961	Q8BGE4	10090.ENSMUSP00000064961	Sushi domain-containing protein 6; May play a role in growth-suppressive activity and cell death. May be involved in the production of chemokine molecules in umbilical vein endothelial cells (HUVECs) cultured in THP1 monocyte LPS-induced medium (By similarity). Plays a role in preventing tumor onset.	label: attribute="display name" labelsize=12 labelAlignment=left outline=true outlineColor=white outlineTransparency=95 outlineWidth=10 background=false color=black dropShadow=false		stringdb	protein
stringdb:10090.ENSMUSP00000096414	Slc7a2		Unclustered	0.6666666666666666	10090.ENSMUSP00000096414	P18581	false	10090.ENSMUSP00000096414	P18581	10090.ENSMUSP00000096414	Solute carrier family 7 (cationic amino acid transporter, y+ system), member 2; Isoform 1 functions as low-affinity, high capacity permease involved in the transport of the cationic amino acids (arginine, lysine and ornithine). Isoform 2 also functions as permease that mediates the transport of the cationic amino acids (arginine, lysine and ornithine), but it has much higher affinity for arginine…	label: attribute="display name" labelsize=12 labelAlignment=left outline=true outlineColor=white outlineTransparency=95 outlineWidth=10 background=false color=black dropShadow=false		stringdb	protein
stringdb:10090.ENSMUSP00000037762	Csf3	Cluster 1	Clustered	16.17391304347826	10090.ENSMUSP00000037762	P09920	false	10090.ENSMUSP00000037762	P09920	10090.ENSMUSP00000037762	Colony stimulating factor 3 (granulocyte); Granulocyte/macrophage colony-stimulating factors are cytokines that act in hematopoiesis by controlling the production, differentiation, and function of 2 related white cell populations of the blood, the granulocytes and the monocytes-macrophages. This CSF induces granulocytes; Belongs to the IL-6 superfamily.	label: attribute="display name" labelsize=12 labelAlignment=left outline=true outlineColor=white outlineTransparency=95 outlineWidth=10 background=false color=black dropShadow=false		stringdb	protein
stringdb:10090.ENSMUSP00000104208	Arrb2		Unclustered	3.888888888888889	10090.ENSMUSP00000104208	Q91YI4	false	10090.ENSMUSP00000104208	Q91YI4	10090.ENSMUSP00000104208	Arrestin, beta 2; Functions in regulating agonist-mediated G-protein coupled receptor (GPCR) signaling by mediating both receptor desensitization and resensitization processes. During homologous desensitization, beta-arrestins bind to the GPRK-phosphorylated receptor and sterically preclude its coupling to the cognate G- protein; the binding appears to require additional receptor determinants exp…	label: attribute="display name" labelsize=12 labelAlignment=left outline=true outlineColor=white outlineTransparency=95 outlineWidth=10 background=false color=black dropShadow=false		stringdb	protein
stringdb:10090.ENSMUSP00000039707	Micall2		Unclustered	0.0	10090.ENSMUSP00000039707	Q3TN34	false	10090.ENSMUSP00000039707	Q3TN34	10090.ENSMUSP00000039707	Molecule interacting with CasL-like 2; Effector of small Rab GTPases which is involved in junctional complexes assembly through the regulation of cell adhesion molecules transport to the plasma membrane and actin cytoskeleton reorganization. Regulates the endocytic recycling of occludins, claudins and E-cadherin to the plasma membrane and may thereby regulate the establishment of tight junctions …	label: attribute="display name" labelsize=12 labelAlignment=left outline=true outlineColor=white outlineTransparency=95 outlineWidth=10 background=false color=black dropShadow=false		stringdb	protein
stringdb:10090.ENSMUSP00000106862	Nwc		Unclustered	0.0	10090.ENSMUSP00000106862	Q9CQI4	false	10090.ENSMUSP00000106862	Q9CQI4	10090.ENSMUSP00000106862	Uncharacterized protein C11orf74 homolog; RIKEN cDNA B230118H07 gene	label: attribute="display name" labelsize=12 labelAlignment=left outline=true outlineColor=white outlineTransparency=95 outlineWidth=10 background=false color=black dropShadow=false		stringdb	protein
stringdb:10090.ENSMUSP00000034029	Ednra		Unclustered	2.1999999999999997	10090.ENSMUSP00000034029	Q61614	false	10090.ENSMUSP00000034029	Q61614	10090.ENSMUSP00000034029	Endothelin receptor type A; Receptor for endothelin-1. Mediates its action by association with G proteins that activate a phosphatidylinositol- calcium second messenger system. The rank order of binding affinities for ET-A is: ET1 > ET2 >> ET3 (By similarity).	label: attribute="display name" labelsize=12 labelAlignment=left outline=true outlineColor=white outlineTransparency=95 outlineWidth=10 background=false color=black dropShadow=false		stringdb	protein
stringdb:10090.ENSMUSP00000085528	Obp1b		Unclustered	0.6666666666666666	10090.ENSMUSP00000085528	A2AEP0	false	10090.ENSMUSP00000085528	A2AEP0	10090.ENSMUSP00000085528	Odorant binding protein IB; Binds the chemical odorant 2-isobutyl-3-methoxypyrazine.	label: attribute="display name" labelsize=12 labelAlignment=left outline=true outlineColor=white outlineTransparency=95 outlineWidth=10 background=false color=black dropShadow=false		stringdb	protein
stringdb:10090.ENSMUSP00000023250	Ly6i		Unclustered	0.0	10090.ENSMUSP00000023250	Q9WU67	false	10090.ENSMUSP00000023250	Q9WU67	10090.ENSMUSP00000023250	Lymphocyte antigen 6 complex, locus I	label: attribute="display name" labelsize=12 labelAlignment=left outline=true outlineColor=white outlineTransparency=95 outlineWidth=10 background=false color=black dropShadow=false		stringdb	protein
stringdb:10090.ENSMUSP00000060247	B3gnt2		Unclustered	0.6666666666666666	10090.ENSMUSP00000060247	Q9Z222	false	10090.ENSMUSP00000060247	Q9Z222	10090.ENSMUSP00000060247	UDP-galactose:beta-N-acetylglucosamine beta-1,3-galactosyltransferase 7; Beta-1,3-N-acetylglucosaminyltransferase involved in the synthesis of poly-N-acetyllactosamine. Catalyzes the initiation and elongation of poly-N-acetyllactosamine chains. Probably constitutes the main polylactosamine synthase; Belongs to the glycosyltransferase 31 family.	label: attribute="display name" labelsize=12 labelAlignment=left outline=true outlineColor=white outlineTransparency=95 outlineWidth=10 background=false color=black dropShadow=false		stringdb	protein
stringdb:10090.ENSMUSP00000034026	Hpgd		Unclustered	0.0	10090.ENSMUSP00000034026	Q8VCC1	false	10090.ENSMUSP00000034026	Q8VCC1	10090.ENSMUSP00000034026	15-hydroxyprostaglandin dehydrogenase [NAD(+)]; Prostaglandin inactivation. Contributes to the regulation of events that are under the control of prostaglandin levels. Catalyzes the NAD-dependent dehydrogenation of lipoxin A4 to form 15-oxo-lipoxin A4 (By similarity).	label: attribute="display name" labelsize=12 labelAlignment=left outline=true outlineColor=white outlineTransparency=95 outlineWidth=10 background=false color=black dropShadow=false		stringdb	protein
stringdb:10090.ENSMUSP00000025311	Pcdh12		Unclustered	0.0	10090.ENSMUSP00000025311	O55134	false	10090.ENSMUSP00000025311	O55134	10090.ENSMUSP00000025311	Vascular endothelial cadherin-2; Cellular adhesion molecule that may play an important role in cell-cell interactions at interendothelial junctions. Promotes homotypic calcium-dependent aggregation and adhesion and clusters at intercellular junctions. Unable to bind to catenins, weakly associates with the cytoskeleton.	label: attribute="display name" labelsize=12 labelAlignment=left outline=true outlineColor=white outlineTransparency=95 outlineWidth=10 background=false color=black dropShadow=false		stringdb	protein
stringdb:10090.ENSMUSP00000050971	Trex1		Unclustered	4.0	10090.ENSMUSP00000050971	Q91XB0	false	10090.ENSMUSP00000050971	Q91XB0	10090.ENSMUSP00000050971	Three prime repair exonuclease 1; Major cellular 3'-to-5' DNA exonuclease which digests single-stranded DNA (ssDNA) and double-stranded DNA (dsDNA) with mismatched 3' termini. Prevents cell-intrinsic initiation of autoimmunity. Acts by metabolizing DNA fragments from endogenous retroelements, including L1, LTR and SINE elements. Unless degraded, these DNA fragments accumulate in the cytosol and a…	label: attribute="display name" labelsize=12 labelAlignment=left outline=true outlineColor=white outlineTransparency=95 outlineWidth=10 background=false color=black dropShadow=false		stringdb	protein
stringdb:10090.ENSMUSP00000025554	Scgb1a1		Unclustered	3.7333333333333334	10090.ENSMUSP00000025554	Q06318	false	10090.ENSMUSP00000025554	Q06318	10090.ENSMUSP00000025554	Secretoglobin, family 1A, member 1 (uteroglobin); Binds phosphatidylcholine, phosphatidylinositol, polychlorinated biphenyls (PCB) and weakly progesterone, potent inhibitor of phospholipase A2; Belongs to the secretoglobin family.	label: attribute="display name" labelsize=12 labelAlignment=left outline=true outlineColor=white outlineTransparency=95 outlineWidth=10 background=false color=black dropShadow=false		stringdb	protein
stringdb:10090.ENSMUSP00000071130	Alox5ap	Cluster 2	Clustered	10.24561403508772	10090.ENSMUSP00000071130	P30355	false	10090.ENSMUSP00000071130	P30355	10090.ENSMUSP00000071130	Arachidonate 5-lipoxygenase activating protein; Required for leukotriene biosynthesis by ALOX5 (5- lipoxygenase). Anchors ALOX5 to the membrane. Binds arachidonic acid, and could play an essential role in the transfer of arachidonic acid to ALOX5. Binds to MK-886, a compound that blocks the biosynthesis of leukotrienes (By similarity); Belongs to the MAPEG family.	label: attribute="display name" labelsize=12 labelAlignment=left outline=true outlineColor=white outlineTransparency=95 outlineWidth=10 background=false color=black dropShadow=false		stringdb	protein
stringdb:10090.ENSMUSP00000036384	Rac2	Cluster 2	Clustered	10.41025641025641	10090.ENSMUSP00000036384	Q05144	false	10090.ENSMUSP00000036384	Q05144	10090.ENSMUSP00000036384	Ras-related C3 botulinum toxin substrate 2; Plasma membrane-associated small GTPase which cycles between an active GTP-bound and inactive GDP-bound state. In active state binds to a variety of effector proteins to regulate cellular responses, such as secretory processes, phagocytose of apoptotic cells and epithelial cell polarization. Augments the production of reactive oxygen species (ROS) by NA…	label: attribute="display name" labelsize=12 labelAlignment=left outline=true outlineColor=white outlineTransparency=95 outlineWidth=10 background=false color=black dropShadow=false		stringdb	protein
stringdb:10090.ENSMUSP00000107707	Clec7a	Cluster 4	Seed	9.885714285714286	10090.ENSMUSP00000107707	Q6QLQ4	false	10090.ENSMUSP00000107707	Q6QLQ4	10090.ENSMUSP00000107707	Dendritic cell-associated C-type lectin 1; Lectin that functions as pattern receptor specific for beta-1,3-linked and beta-1,6-linked glucans, such as cell wall constituents from pathogenic bacteria and fungi. Necessary for the TLR2-mediated inflammatory response and for TLR2-mediated activation of NF-kappa-B. Enhances cytokine production in macrophages and dendritic cells. Mediates production of…	label: attribute="display name" labelsize=12 labelAlignment=left outline=true outlineColor=white outlineTransparency=95 outlineWidth=10 background=false color=black dropShadow=false		stringdb	protein
stringdb:10090.ENSMUSP00000037238	Rilp		Unclustered	2.0	10090.ENSMUSP00000037238	Q5ND29	false	10090.ENSMUSP00000037238	Q5ND29	10090.ENSMUSP00000037238	Rab interacting lysosomal protein; Rab effector playing a role in late endocytic transport to degradative compartments. Involved in the regulation of lysosomal morphology and distribution. Induces recruitment of dynein-dynactin motor complexes to Rab7A-containing late endosome and lysosome compartments. Promotes centripetal migration of phagosomes and the fusion of phagosomes with the late endoso…	label: attribute="display name" labelsize=12 labelAlignment=left outline=true outlineColor=white outlineTransparency=95 outlineWidth=10 background=false color=black dropShadow=false		stringdb	protein
stringdb:10090.ENSMUSP00000050446	Irgm1	Cluster 1	Clustered	19.2	10090.ENSMUSP00000050446	Q60766	false	10090.ENSMUSP00000050446	Q60766	10090.ENSMUSP00000050446	LPS-stimulated RAW 264.7 macrophage protein 47; Putative GTPase which is required for IFNG-mediated clearance of acute protozoan and bacterial infections. Functions in innate immune response probably through regulation of autophagy. May regulate proinflammatory cytokine production and prevent endotoxemia upon infection. Required for macrophage motility and possibly also for adhesion; Belongs to t…	label: attribute="display name" labelsize=12 labelAlignment=left outline=true outlineColor=white outlineTransparency=95 outlineWidth=10 background=false color=black dropShadow=false		stringdb	protein
stringdb:10090.ENSMUSP00000017867	Wfdc2		Unclustered	0.0	10090.ENSMUSP00000017867	Q9DAU7	false	10090.ENSMUSP00000017867	Q9DAU7	10090.ENSMUSP00000017867	WAP four-disulfide core domain protein 2; Broad range protease inhibitor.	label: attribute="display name" labelsize=12 labelAlignment=left outline=true outlineColor=white outlineTransparency=95 outlineWidth=10 background=false color=black dropShadow=false		stringdb	protein
stringdb:10090.ENSMUSP00000102377	Gm4070		Unclustered	4.0	10090.ENSMUSP00000102377	Q80SU7	false	10090.ENSMUSP00000102377	Q80SU7	10090.ENSMUSP00000102377	Interferon-induced very large GTPase 1; Predicted gene 4070	label: attribute="display name" labelsize=12 labelAlignment=left outline=true outlineColor=white outlineTransparency=95 outlineWidth=10 background=false color=black dropShadow=false		stringdb	protein
stringdb:10090.ENSMUSP00000074818	Pip		Unclustered	0.0	10090.ENSMUSP00000074818	P02816	false	10090.ENSMUSP00000074818	P02816	10090.ENSMUSP00000074818	Gross cystic disease fluid protein 15; Prolactin induced protein	label: attribute="display name" labelsize=12 labelAlignment=left outline=true outlineColor=white outlineTransparency=95 outlineWidth=10 background=false color=black dropShadow=false		stringdb	protein
stringdb:10090.ENSMUSP00000014118	Mcemp1		Unclustered	2.0	10090.ENSMUSP00000014118	Q9D8U6	false	10090.ENSMUSP00000014118	Q9D8U6	10090.ENSMUSP00000014118	Mast cell expressed membrane protein 1	label: attribute="display name" labelsize=12 labelAlignment=left outline=true outlineColor=white outlineTransparency=95 outlineWidth=10 background=false color=black dropShadow=false		stringdb	protein
stringdb:10090.ENSMUSP00000026571	Irf7	Cluster 1	Clustered	17.885057471264368	10090.ENSMUSP00000026571	P70434	false	10090.ENSMUSP00000026571	P70434	10090.ENSMUSP00000026571	Interferon regulatory factor 7; Key transcriptional regulator of type I interferon (IFN)-dependent immune responses and plays a critical role in the innate immune response against DNA and RNA viruses. Regulates the transcription of type I IFN genes (IFN-alpha and IFN-beta) and IFN-stimulated genes (ISG) by binding to an interferon-stimulated response element (ISRE) in their promoters. Can efficie…	label: attribute="display name" labelsize=12 labelAlignment=left outline=true outlineColor=white outlineTransparency=95 outlineWidth=10 background=false color=black dropShadow=false		stringdb	protein
stringdb:10090.ENSMUSP00000050680	Kcna3		Unclustered	0.0	10090.ENSMUSP00000050680	P16390	false	10090.ENSMUSP00000050680	P16390	10090.ENSMUSP00000050680	Potassium voltage-gated channel, shaker-related subfamily, member 3; Mediates the voltage-dependent potassium ion permeability of excitable membranes. Assuming opened or closed conformations in response to the voltage difference across the membrane, the protein forms a potassium-selective channel through which potassium ions may pass in accordance with their electrochemical gradient; Belongs to t…	label: attribute="display name" labelsize=12 labelAlignment=left outline=true outlineColor=white outlineTransparency=95 outlineWidth=10 background=false color=black dropShadow=false		stringdb	protein
stringdb:10090.ENSMUSP00000138287	Osbpl10		Unclustered	0.0	10090.ENSMUSP00000138287	S4R1M9	false	10090.ENSMUSP00000138287	S4R1M9	10090.ENSMUSP00000138287	Oxysterol-binding protein-related protein 10; Probable lipid transporter involved in lipid countertransport between the endoplasmic reticulum and the plasma membrane. Its ability to bind phosphatidylserine, suggests that it specifically exchanges phosphatidylserine with phosphatidylinositol 4-phosphate (PI4P), delivering phosphatidylserine to the plasma membrane in exchange for PI4P. Plays a role…	label: attribute="display name" labelsize=12 labelAlignment=left outline=true outlineColor=white outlineTransparency=95 outlineWidth=10 background=false color=black dropShadow=false		stringdb	protein
stringdb:10090.ENSMUSP00000120525	Irf9	Cluster 1	Clustered	17.885057471264368	10090.ENSMUSP00000120525	Q61179	false	10090.ENSMUSP00000120525	Q61179	10090.ENSMUSP00000120525	IFN-alpha-responsive transcription factor subunit; Transcription factor that mediates signaling by type I IFNs (IFN-alpha and IFN-beta). Following type I IFN binding to cell surface receptors, Jak kinases (TYK2 and JAK1) are activated, leading to tyrosine phosphorylation of STAT1 and STAT2. IRF9/ISGF3G associates with the phosphorylated STAT1:STAT2 dimer to form a complex termed ISGF3 transcripti…	label: attribute="display name" labelsize=12 labelAlignment=left outline=true outlineColor=white outlineTransparency=95 outlineWidth=10 background=false color=black dropShadow=false		stringdb	protein
stringdb:10090.ENSMUSP00000029842	Bcl10	Cluster 7	Clustered	7.5636363636363635	10090.ENSMUSP00000029842	Q9Z0H7	false	10090.ENSMUSP00000029842	Q9Z0H7	10090.ENSMUSP00000029842	CED-3/ICH-1 prodomain homologous E10-like regulator; Involved in adaptive immune response. Promotes apoptosis, pro-caspase-9 maturation and activation of NF-kappa-B via NIK and IKK. May be an adapter protein between upstream TNFR1- TRADD-RIP complex and the downstream NIK-IKK-IKAP complex. Is a substrate for MALT1.	label: attribute="display name" labelsize=12 labelAlignment=left outline=true outlineColor=white outlineTransparency=95 outlineWidth=10 background=false color=black dropShadow=false		stringdb	protein
stringdb:10090.ENSMUSP00000051895	Gp5		Unclustered	2.0	10090.ENSMUSP00000051895	O08742	false	10090.ENSMUSP00000051895	O08742	10090.ENSMUSP00000051895	Glycoprotein 5 (platelet); The GPIb-V-IX complex functions as the vWF receptor and mediates vWF-dependent platelet adhesion to blood vessels. The adhesion of platelets to injured vascular surfaces in the arterial circulation is a critical initiating event in hemostasis (By similarity).	label: attribute="display name" labelsize=12 labelAlignment=left outline=true outlineColor=white outlineTransparency=95 outlineWidth=10 background=false color=black dropShadow=false		stringdb	protein
stringdb:10090.ENSMUSP00000002360	Angptl4		Unclustered	4.285714285714286	10090.ENSMUSP00000002360	Q9Z1P8	false	10090.ENSMUSP00000002360	Q9Z1P8	10090.ENSMUSP00000002360	Hepatic fibrinogen/angiopoietin-related protein; Protein with hypoxia-induced expression in endothelial cells. May act as a regulator of angiogenesis and modulate tumorigenesis. Inhibits proliferation, migration, and tubule formation of endothelial cells and reduces vascular leakage. May exert a protective function on endothelial cells through an endocrine action. It is directly involved in regul…	label: attribute="display name" labelsize=12 labelAlignment=left outline=true outlineColor=white outlineTransparency=95 outlineWidth=10 background=false color=black dropShadow=false		stringdb	protein
stringdb:10090.ENSMUSP00000057197	Pfkfb4	Cluster 6	Clustered	3.0	10090.ENSMUSP00000057197	Q6DTY7	false	10090.ENSMUSP00000057197	Q6DTY7	10090.ENSMUSP00000057197	6-phosphofructo-2-kinase/fructose-2,6-bisphosphatase 4; Synthesis and degradation of fructose 2,6-bisphosphate; In the C-terminal section; belongs to the phosphoglycerate mutase family.	label: attribute="display name" labelsize=12 labelAlignment=left outline=true outlineColor=white outlineTransparency=95 outlineWidth=10 background=false color=black dropShadow=false		stringdb	protein
stringdb:10090.ENSMUSP00000000188	Ccnd2		Unclustered	5.0	10090.ENSMUSP00000000188	P30280	false	10090.ENSMUSP00000000188	P30280	10090.ENSMUSP00000000188	G1/S-specific cyclin-D2; Regulatory component of the cyclin D2-CDK4 (DC) complex that phosphorylates and inhibits members of the retinoblastoma (RB) protein family including RB1 and regulates the cell-cycle during G(1)/S transition. Phosphorylation of RB1 allows dissociation of the transcription factor E2F from the RB/E2F complex and the subsequent transcription of E2F target genes which are resp…	label: attribute="display name" labelsize=12 labelAlignment=left outline=true outlineColor=white outlineTransparency=95 outlineWidth=10 background=false color=black dropShadow=false		stringdb	protein
stringdb:10090.ENSMUSP00000106845	Ifi204	Cluster 1	Clustered	18.670995670995673	10090.ENSMUSP00000106845	P0DOV2	false	10090.ENSMUSP00000106845	Q8C4X3	10090.ENSMUSP00000106845	Interferon-inducible protein p204; Inhibits the transcription of ribosomal RNA. May inhibit DNA binding by UBTF. Inhibits cell growth via p53/TP53 and RB1- dependent and independent pathways. Acts as a coactivator of RUNX2 during osteogenesis. May be involved in macrophage differentiation. Enables skeletal muscle and cardiac myocyte differentiation by sequestring Id proteins in the cytosol and pr…	label: attribute="display name" labelsize=12 labelAlignment=left outline=true outlineColor=white outlineTransparency=95 outlineWidth=10 background=false color=black dropShadow=false		stringdb	protein
stringdb:10090.ENSMUSP00000092355	Relb	Cluster 2	Clustered	12.0	10090.ENSMUSP00000092355	Q04863	false	10090.ENSMUSP00000092355	Q04863	10090.ENSMUSP00000092355	Avian reticuloendotheliosis viral (v-rel) oncogene related B; NF-kappa-B is a pleiotropic transcription factor which is present in almost all cell types and is involved in many biological processed such as inflammation, immunity, differentiation, cell growth, tumorigenesis and apoptosis. NF- kappa-B is a homo- or heterodimeric complex formed by the Rel-like domain-containing proteins RELA/p65, RE…	label: attribute="display name" labelsize=12 labelAlignment=left outline=true outlineColor=white outlineTransparency=95 outlineWidth=10 background=false color=black dropShadow=false		stringdb	protein
stringdb:10090.ENSMUSP00000073975	Pdcd4		Unclustered	1.6666666666666667	10090.ENSMUSP00000073975	Q61823	false	10090.ENSMUSP00000073975	Q61823	10090.ENSMUSP00000073975	Topoisomerase-inhibitor suppressed protein; Inhibits translation initiation and cap-dependent translation. May excert its function by hindering the interaction between EIF4A1 and EIF4G. Inhibits the helicase activity of EIF4A. Modulates the activation of JUN kinase. Down-regulates the expression of MAP4K1, thus inhibiting events important in driving invasion, namely, MAPK85 activation and consequ…	label: attribute="display name" labelsize=12 labelAlignment=left outline=true outlineColor=white outlineTransparency=95 outlineWidth=10 background=false color=black dropShadow=false		stringdb	protein
stringdb:10090.ENSMUSP00000096954	Sfr1		Unclustered	0.0	10090.ENSMUSP00000096954	Q8BP27	false	10090.ENSMUSP00000096954	Q9D4W4	10090.ENSMUSP00000096954	Swi5-dependent recombination DNA repair protein 1 homolog; Component of the SWI5-SFR1 complex, a complex required for double-strand break repair via homologous recombination. Acts as a transcriptional modulator for ESR1; Belongs to the SFR1/MEI5 family.	label: attribute="display name" labelsize=12 labelAlignment=left outline=true outlineColor=white outlineTransparency=95 outlineWidth=10 background=false color=black dropShadow=false		stringdb	protein
stringdb:10090.ENSMUSP00000072401	Hvcn1		Unclustered	5.333333333333333	10090.ENSMUSP00000072401	Q3U2S8	false	10090.ENSMUSP00000072401	Q3U2S8	10090.ENSMUSP00000072401	Voltage sensor domain-only protein; Mediates the voltage-dependent proton permeability of excitable membranes. Forms a proton-selective channel through which protons may pass in accordance with their electrochemical gradient. Proton efflux, accompanied by membrane depolarization, facilitates acute production of reactive oxygen species in phagocytosis.	label: attribute="display name" labelsize=12 labelAlignment=left outline=true outlineColor=white outlineTransparency=95 outlineWidth=10 background=false color=black dropShadow=false		stringdb	protein
stringdb:10090.ENSMUSP00000111081	Steap4		Unclustered	1.2	10090.ENSMUSP00000111081	Q923B6	false	10090.ENSMUSP00000111081	Q923B6	10090.ENSMUSP00000111081	Tumor necrosis factor-alpha-induced adipose-related protein; Metalloreductase that has the ability to reduce both Fe(3+) to Fe(2+) and Cu(2+) to Cu(1+). Uses NADP(+) as acceptor (By similarity). Plays a role in systemic metabolic homeostasis, integrating inflammatory and metabolic responses. Associated with obesity and insulin- resistance (By similarity). Involved in inflammatory arthritis, throu…	label: attribute="display name" labelsize=12 labelAlignment=left outline=true outlineColor=white outlineTransparency=95 outlineWidth=10 background=false color=black dropShadow=false		stringdb	protein
stringdb:10090.ENSMUSP00000028882	Il1a	Cluster 3	Clustered	14.3859649122807	10090.ENSMUSP00000028882	P01582	false	10090.ENSMUSP00000028882	P01582	10090.ENSMUSP00000028882	Interleukin 1 alpha; Produced by activated macrophages, IL-1 stimulates thymocyte proliferation by inducing IL-2 release, B-cell maturation and proliferation, and fibroblast growth factor activity. IL-1 proteins are involved in the inflammatory response, being identified as endogenous pyrogens, and are reported to stimulate the release of prostaglandin and collagenase from synovial cells.	label: attribute="display name" labelsize=12 labelAlignment=left outline=true outlineColor=white outlineTransparency=95 outlineWidth=10 background=false color=black dropShadow=false		stringdb	protein
stringdb:10090.ENSMUSP00000061519	Pltp	Cluster 4	Clustered	9.0	10090.ENSMUSP00000061519	P55065	false	10090.ENSMUSP00000061519	P55065	10090.ENSMUSP00000061519	Phospholipid transfer protein; Facilitates the transfer of a spectrum of different lipid molecules, including diacylglycerol, phosphatidic acid, sphingomyelin, phosphatidylcholine, phosphatidylglycerol, cerebroside and phosphatidyl ethanolamine. Essential for the transfer of excess surface lipids from triglyceride-rich lipoproteins to HDL, thereby facilitating the formation of smaller lipoprotein…	label: attribute="display name" labelsize=12 labelAlignment=left outline=true outlineColor=white outlineTransparency=95 outlineWidth=10 background=false color=black dropShadow=false		stringdb	protein
stringdb:10090.ENSMUSP00000028881	Il1b	Cluster 2	Clustered	10.09469387755102	10090.ENSMUSP00000028881	P10749	false	10090.ENSMUSP00000028881	P10749	10090.ENSMUSP00000028881	Interleukin 1 beta; Potent proinflammatory cytokine. Initially discovered as the major endogenous pyrogen, induces prostaglandin synthesis, neutrophil influx and activation, T-cell activation and cytokine production, B-cell activation and antibody production, and fibroblast proliferation and collagen production; Belongs to the IL-1 family.	label: attribute="display name" labelsize=12 labelAlignment=left outline=true outlineColor=white outlineTransparency=95 outlineWidth=10 background=false color=black dropShadow=false		stringdb	protein
stringdb:10090.ENSMUSP00000023074	Parvg		Unclustered	3.0	10090.ENSMUSP00000023074	Q9ERD8	false	10090.ENSMUSP00000023074	Q9ERD8	10090.ENSMUSP00000023074	Parvin, gamma; Probably plays a role in the regulation of cell adhesion and cytoskeleton organization; Belongs to the parvin family.	label: attribute="display name" labelsize=12 labelAlignment=left outline=true outlineColor=white outlineTransparency=95 outlineWidth=10 background=false color=black dropShadow=false		stringdb	protein
stringdb:10090.ENSMUSP00000080133	Klk1b9		Unclustered	5.9818181818181815	10090.ENSMUSP00000080133	P15949	false	10090.ENSMUSP00000080133	P15949	10090.ENSMUSP00000080133	Epidermal growth factor-binding protein type C; Glandular kallikreins cleave Met-Lys and Arg-Ser bonds in kininogen to release Lys-bradykinin.	label: attribute="display name" labelsize=12 labelAlignment=left outline=true outlineColor=white outlineTransparency=95 outlineWidth=10 background=false color=black dropShadow=false		stringdb	protein
stringdb:10090.ENSMUSP00000057065	Pram1		Unclustered	0.5	10090.ENSMUSP00000057065	Q6BCL1	false	10090.ENSMUSP00000057065	Q6BCL1	10090.ENSMUSP00000057065	PML-RAR alpha-regulated adaptor molecule 1; May be involved in integrin signaling in neutrophils. Binds to PtdIns(4)P.	label: attribute="display name" labelsize=12 labelAlignment=left outline=true outlineColor=white outlineTransparency=95 outlineWidth=10 background=false color=black dropShadow=false		stringdb	protein
stringdb:10090.ENSMUSP00000127173	Pdgfra		Unclustered	7.822222222222222	10090.ENSMUSP00000127173	P26618	false	10090.ENSMUSP00000127173	P26618	10090.ENSMUSP00000127173	Platelet derived growth factor receptor, alpha polypeptide; Tyrosine-protein kinase that acts as a cell-surface receptor for PDGFA, PDGFB and PDGFC and plays an essential role in the regulation of embryonic development, cell proliferation, survival and chemotaxis. Depending on the context, promotes or inhibits cell proliferation and cell migration. Plays an important role in the differentiation o…	label: attribute="display name" labelsize=12 labelAlignment=left outline=true outlineColor=white outlineTransparency=95 outlineWidth=10 background=false color=black dropShadow=false		stringdb	protein
stringdb:10090.ENSMUSP00000034087	Snx20		Unclustered	8.0	10090.ENSMUSP00000034087	Q9D2Y5	false	10090.ENSMUSP00000034087	Q9D2Y5	10090.ENSMUSP00000034087	Sorting nexin 20; May play a role in cellular vesicle trafficking. Has been proposed to function as a sorting protein that targets SELPLG into endosomes, but has no effect on SELPLG internalization from the cell surface, nor on SELPLG- mediated cell-cell adhesion.	label: attribute="display name" labelsize=12 labelAlignment=left outline=true outlineColor=white outlineTransparency=95 outlineWidth=10 background=false color=black dropShadow=false		stringdb	protein
stringdb:10090.ENSMUSP00000000299	Itgb2	Cluster 2	Clustered	10.196301564722617	10090.ENSMUSP00000000299	P11835	false	10090.ENSMUSP00000000299	P11835	10090.ENSMUSP00000000299	Cell surface adhesion glycoproteins LFA-1/CR3/p150,95 subunit beta; Integrin ITGAL/ITGB2 is a receptor for ICAM1, ICAM2, ICAM3 and ICAM4. Integrins ITGAM/ITGB2 and ITGAX/ITGB2 are receptors for the iC3b fragment of the third complement component and for fibrinogen. Integrin ITGAX/ITGB2 recognizes the sequence G-P-R in fibrinogen alpha-chain. Integrin ITGAM/ITGB2 recognizes P1 and P2 peptides of f…	label: attribute="display name" labelsize=12 labelAlignment=left outline=true outlineColor=white outlineTransparency=95 outlineWidth=10 background=false color=black dropShadow=false		stringdb	protein
stringdb:10090.ENSMUSP00000006956	Saa3	Cluster 4	Clustered	9.0	10090.ENSMUSP00000006956	P04918	false	10090.ENSMUSP00000006956	P04918	10090.ENSMUSP00000006956	Serum amyloid A-3 protein; Major acute phase reactant. Apolipoprotein of the HDL complex; Belongs to the SAA family.	label: attribute="display name" labelsize=12 labelAlignment=left outline=true outlineColor=white outlineTransparency=95 outlineWidth=10 background=false color=black dropShadow=false		stringdb	protein
stringdb:10090.ENSMUSP00000102236	Kiaa1324		Unclustered	0.6666666666666666	10090.ENSMUSP00000102236	A2AFS3	false	10090.ENSMUSP00000102236	A2AFS3	10090.ENSMUSP00000102236	RIKEN cDNA 5330417C22 gene; May protect cells from cell death by inducing cytosolic vacuolization and upregulating the autophagy pathway.	label: attribute="display name" labelsize=12 labelAlignment=left outline=true outlineColor=white outlineTransparency=95 outlineWidth=10 background=false color=black dropShadow=false		stringdb	protein
stringdb:10090.ENSMUSP00000070238	Retnlg		Unclustered	0.0	10090.ENSMUSP00000070238	Q8K426	false	10090.ENSMUSP00000070238	Q8K426	10090.ENSMUSP00000070238	Resistin-like molecule gamma; Probable hormone (Probable). Promotes chemotaxis in myeloid cells; Belongs to the resistin/FIZZ family.	label: attribute="display name" labelsize=12 labelAlignment=left outline=true outlineColor=white outlineTransparency=95 outlineWidth=10 background=false color=black dropShadow=false		stringdb	protein
stringdb:10090.ENSMUSP00000128022	Cdadc1		Unclustered	0.5	10090.ENSMUSP00000128022	Q8BMD5	false	10090.ENSMUSP00000128022	Q8BMD5	10090.ENSMUSP00000128022	Cytidine and dCMP deaminase domain-containing protein 1; May play an important role in testicular development and spermatogenesis.	label: attribute="display name" labelsize=12 labelAlignment=left outline=true outlineColor=white outlineTransparency=95 outlineWidth=10 background=false color=black dropShadow=false		stringdb	protein
stringdb:10090.ENSMUSP00000084882	Gda		Unclustered	0.6666666666666666	10090.ENSMUSP00000084882	Q9R111	false	10090.ENSMUSP00000084882	Q9R111	10090.ENSMUSP00000084882	Guanine aminohydrolase; Catalyzes the hydrolytic deamination of guanine, producing xanthine and ammonia; Belongs to the metallo-dependent hydrolases superfamily. ATZ/TRZ family.	label: attribute="display name" labelsize=12 labelAlignment=left outline=true outlineColor=white outlineTransparency=95 outlineWidth=10 background=false color=black dropShadow=false		stringdb	protein
stringdb:10090.ENSMUSP00000122962	Crispld2		Unclustered	0.6666666666666666	10090.ENSMUSP00000122962	Q8BZQ2	false	10090.ENSMUSP00000122962	Q8BZQ2	10090.ENSMUSP00000122962	Cysteine-rich secretory protein LCCL domain containing 2; Promotes matrix assembly.	label: attribute="display name" labelsize=12 labelAlignment=left outline=true outlineColor=white outlineTransparency=95 outlineWidth=10 background=false color=black dropShadow=false		stringdb	protein
stringdb:10090.ENSMUSP00000017604	Cyba		Unclustered	9.542857142857143	10090.ENSMUSP00000017604	Q61462	false	10090.ENSMUSP00000017604	Q61462	10090.ENSMUSP00000017604	Superoxide-generating NADPH oxidase light chain subunit; Critical component of the membrane-bound oxidase of phagocytes that generates superoxide. Associates with NOX3 to form a functional NADPH oxidase constitutively generating superoxide.	label: attribute="display name" labelsize=12 labelAlignment=left outline=true outlineColor=white outlineTransparency=95 outlineWidth=10 background=false color=black dropShadow=false		stringdb	protein
stringdb:10090.ENSMUSP00000105620	Tcn2		Unclustered	0.0	10090.ENSMUSP00000105620	O88968	false	10090.ENSMUSP00000105620	O88968	10090.ENSMUSP00000105620	Transcobalamin II; Primary vitamin B12-binding and transport protein. Delivers cobalamin to cells.	label: attribute="display name" labelsize=12 labelAlignment=left outline=true outlineColor=white outlineTransparency=95 outlineWidth=10 background=false color=black dropShadow=false		stringdb	protein
stringdb:10090.ENSMUSP00000026670	Nptx1		Unclustered	0.0	10090.ENSMUSP00000026670	Q62443	false	10090.ENSMUSP00000026670	Q62443	10090.ENSMUSP00000026670	Neuronal pentraxin 1; May be involved in mediating uptake of synaptic material during synapse remodeling or in mediating the synaptic clustering of AMPA glutamate receptors at a subset of excitatory synapses.	label: attribute="display name" labelsize=12 labelAlignment=left outline=true outlineColor=white outlineTransparency=95 outlineWidth=10 background=false color=black dropShadow=false		stringdb	protein
stringdb:10090.ENSMUSP00000111186	Mid1ip1		Unclustered	0.0	10090.ENSMUSP00000111186	Q9CQ20	false	10090.ENSMUSP00000111186	Q9CQ20	10090.ENSMUSP00000111186	Mid1 interacting protein 1 (gastrulation specific G12-like (zebrafish)); Plays a role in the regulation of lipogenesis in liver. Up-regulates ACACA enzyme activity. Required for efficient lipid biosynthesis, including triacylglycerol, diacylglycerol and phospholipid. Involved in stabilization of microtubules; Belongs to the SPOT14 family.	label: attribute="display name" labelsize=12 labelAlignment=left outline=true outlineColor=white outlineTransparency=95 outlineWidth=10 background=false color=black dropShadow=false		stringdb	protein
stringdb:10090.ENSMUSP00000139398	Col6a5		Unclustered	3.466666666666667	10090.ENSMUSP00000139398	A6H584	false	10090.ENSMUSP00000139398	A6H584	10090.ENSMUSP00000139398	Collagen alpha-1(XXIX) chain; Collagen VI acts as a cell-binding protein.	label: attribute="display name" labelsize=12 labelAlignment=left outline=true outlineColor=white outlineTransparency=95 outlineWidth=10 background=false color=black dropShadow=false		stringdb	protein
stringdb:10090.ENSMUSP00000029700	Sema4a		Unclustered	0.0	10090.ENSMUSP00000029700	Q62178	false	10090.ENSMUSP00000029700	Q62178	10090.ENSMUSP00000029700	Semaphorin-4A; Cell surface receptor for PLXNB1, PLXNB2, PLXNB3 and PLXND1 that plays an important role in cell-cell signaling. Plays a role in priming antigen-specific T-cells, promotes differentiation of Th1 T-helper cells, and thereby contributes to adaptive immunity. Promotes phosphorylation of TIMD2. Inhibits angiogenesis. Promotes axon growth cone collapse. Inhibits axonal extension by prov…	label: attribute="display name" labelsize=12 labelAlignment=left outline=true outlineColor=white outlineTransparency=95 outlineWidth=10 background=false color=black dropShadow=false		stringdb	protein
stringdb:10090.ENSMUSP00000084887	Myo1f	Cluster 2	Clustered	10.941176470588236	10090.ENSMUSP00000084887	P70248	false	10090.ENSMUSP00000084887	P70248	10090.ENSMUSP00000084887	Unconventional myosin-If; Myosins are actin-based motor molecules with ATPase activity. Unconventional myosins serve in intracellular movements. Their highly divergent tails are presumed to bind to membranous compartments, which would be moved relative to actin filaments (By similarity).	label: attribute="display name" labelsize=12 labelAlignment=left outline=true outlineColor=white outlineTransparency=95 outlineWidth=10 background=false color=black dropShadow=false		stringdb	protein
stringdb:10090.ENSMUSP00000026795	Alox5	Cluster 2	Clustered	10.0	10090.ENSMUSP00000026795	P48999	false	10090.ENSMUSP00000026795	P48999	10090.ENSMUSP00000026795	Arachidonate 5-lipoxygenase; Catalyzes the first step in leukotriene biosynthesis, and thereby plays a role in inflammatory processes; Belongs to the lipoxygenase family.	label: attribute="display name" labelsize=12 labelAlignment=left outline=true outlineColor=white outlineTransparency=95 outlineWidth=10 background=false color=black dropShadow=false		stringdb	protein
stringdb:10090.ENSMUSP00000131553	Pde2a		Unclustered	0.5	10090.ENSMUSP00000131553	Q922S4	false	10090.ENSMUSP00000131553	Q922S4	10090.ENSMUSP00000131553	cGMP-dependent 3',5'-cyclic phosphodiesterase; Cyclic nucleotide phosphodiesterase with a dual- specificity for the second messengers cAMP and cGMP, which are key regulators of many important physiological processes (By similarity). Regulates mitochondrial cAMP levels and respiration. Involved in the regulation of mitochondria morphology/dynamics and apoptotic cell death via local modulation of c…	label: attribute="display name" labelsize=12 labelAlignment=left outline=true outlineColor=white outlineTransparency=95 outlineWidth=10 background=false color=black dropShadow=false		stringdb	protein
stringdb:10090.ENSMUSP00000004327	G6pdx		Unclustered	1.5	10090.ENSMUSP00000004327	Q00612	false	10090.ENSMUSP00000004327	Q00612	10090.ENSMUSP00000004327	Glucose-6-phosphate dehydrogenase X-linked; Catalyzes the rate-limiting step of the oxidative pentose-phosphate pathway, which represents a route for the dissimilation of carbohydrates besides glycolysis. The main function of this enzyme is to provide reducing power (NADPH) and pentose phosphates for fatty acid and nucleic acid synthesis (By similarity); Belongs to the glucose-6-phosphate dehydro…	label: attribute="display name" labelsize=12 labelAlignment=left outline=true outlineColor=white outlineTransparency=95 outlineWidth=10 background=false color=black dropShadow=false		stringdb	protein
stringdb:10090.ENSMUSP00000016640	Cd274	Cluster 1	Clustered	16.0	10090.ENSMUSP00000016640	Q9EP73	false	10090.ENSMUSP00000016640	Q9EP73	10090.ENSMUSP00000016640	Programmed cell death 1 ligand 1; Involved in the costimulatory signal essential for T- cell proliferation and IFNG production in a PDCD1-independent manner. Interaction with PDCD1 inhibits T-cell proliferation by blocking cell cycle progression and cytokine production; Belongs to the immunoglobulin superfamily. BTN/MOG family.	label: attribute="display name" labelsize=12 labelAlignment=left outline=true outlineColor=white outlineTransparency=95 outlineWidth=10 background=false color=black dropShadow=false		stringdb	protein
stringdb:10090.ENSMUSP00000103679	Il18r1		Unclustered	4.166666666666667	10090.ENSMUSP00000103679	Q61098	false	10090.ENSMUSP00000103679	Q61098	10090.ENSMUSP00000103679	CD218 antigen-like family member A; Within the IL18 receptor complex, responsible for the binding of the proinflammatory cytokine IL18, but not IL1A nor IL1B (Probable). Contributes to IL18-induced cytokine production, either independently of SLC12A3, or as a complex with SLC12A3.	label: attribute="display name" labelsize=12 labelAlignment=left outline=true outlineColor=white outlineTransparency=95 outlineWidth=10 background=false color=black dropShadow=false		stringdb	protein
stringdb:10090.ENSMUSP00000094318	Dnajc30		Unclustered	0.0	10090.ENSMUSP00000094318	P59041	false	10090.ENSMUSP00000094318	P59041	10090.ENSMUSP00000094318	Williams-Beuren syndrome chromosomal region 18 protein homolog; DnaJ (Hsp40) homolog, subfamily C, member 30	label: attribute="display name" labelsize=12 labelAlignment=left outline=true outlineColor=white outlineTransparency=95 outlineWidth=10 background=false color=black dropShadow=false		stringdb	protein
stringdb:10090.ENSMUSP00000017974	Dhx58	Cluster 1	Clustered	18.12807881773399	10090.ENSMUSP00000017974	Q99J87	false	10090.ENSMUSP00000017974	Q99J87	10090.ENSMUSP00000017974	Probable ATP-dependent RNA helicase DHX58; Acts as a regulator of DDX58/RIG-I and IFIH1/MDA5 mediated antiviral signaling. Cannot initiate antiviral signaling as it lacks the CARD domain required for activating MAVS/IPS1- dependent signaling events. Can have both negative and positive regulatory functions related to DDX58/RIG-I and IFIH1/MDA5 signaling and this role in regulating signaling may be…	label: attribute="display name" labelsize=12 labelAlignment=left outline=true outlineColor=white outlineTransparency=95 outlineWidth=10 background=false color=black dropShadow=false		stringdb	protein
stringdb:10090.ENSMUSP00000070368	Amy1		Unclustered	0.6666666666666666	10090.ENSMUSP00000070368	P00687	false	10090.ENSMUSP00000070368	P00687	10090.ENSMUSP00000070368	1,4-alpha-D-glucan glucanohydrolase 1; Amylase 1, salivary	label: attribute="display name" labelsize=12 labelAlignment=left outline=true outlineColor=white outlineTransparency=95 outlineWidth=10 background=false color=black dropShadow=false		stringdb	protein
stringdb:10090.ENSMUSP00000053923	Chil3	Cluster 2	Clustered	10.637362637362637	10090.ENSMUSP00000053923	O35744	false	10090.ENSMUSP00000053923	O35744	10090.ENSMUSP00000053923	Beta-N-acetylhexosaminidase Ym1; Lectin that binds saccharides with a free amino group, such as glucosamine or galactosamine. Binding to oligomeric saccharides is much stronger than binding to mono- or disaccharides. Also binds chitin and heparin. Has weak hexosaminidase activity but no chitinase activity. Has chemotactic activity for T-lymphocytes, bone marrow cells and eosinophils. May play a r…	label: attribute="display name" labelsize=12 labelAlignment=left outline=true outlineColor=white outlineTransparency=95 outlineWidth=10 background=false color=black dropShadow=false		stringdb	protein
stringdb:10090.ENSMUSP00000037447	Ttyh3		Unclustered	0.0	10090.ENSMUSP00000037447	Q6P5F7	false	10090.ENSMUSP00000037447	Q6P5F7	10090.ENSMUSP00000037447	Tweety homolog 3 (Drosophila); Probable large-conductance Ca(2+)-activated chloride channel. May play a role in Ca(2+) signal transduction (By similarity).	label: attribute="display name" labelsize=12 labelAlignment=left outline=true outlineColor=white outlineTransparency=95 outlineWidth=10 background=false color=black dropShadow=false		stringdb	protein
stringdb:10090.ENSMUSP00000129124	Ptpn6	Cluster 3	Clustered	12.718954248366012	10090.ENSMUSP00000129124	P29351	false	10090.ENSMUSP00000129124	Q9R0V6	10090.ENSMUSP00000129124	Protein tyrosine phosphatase, non-receptor type 6; Modulates signaling by tyrosine phosphorylated cell surface receptors such as KIT and the EGF receptor/EGFR. The SH2 regions may interact with other cellular components to modulate its own phosphatase activity against interacting substrates. Together with MTUS1, induces UBE2V2 expression upon angiotensin II stimulation. Plays a key role in hemato…	label: attribute="display name" labelsize=12 labelAlignment=left outline=true outlineColor=white outlineTransparency=95 outlineWidth=10 background=false color=black dropShadow=false		stringdb	protein
stringdb:10090.ENSMUSP00000030947	Mxra8		Unclustered	0.0	10090.ENSMUSP00000030947	Q9DBV4	false	10090.ENSMUSP00000030947	Q9DBV4	10090.ENSMUSP00000030947	Matrix remodeling-associated protein 8; May play a role in the maturation and maintenance of blood-brain barrier.	label: attribute="display name" labelsize=12 labelAlignment=left outline=true outlineColor=white outlineTransparency=95 outlineWidth=10 background=false color=black dropShadow=false		stringdb	protein
stringdb:10090.ENSMUSP00000129247	Lox	Cluster 3	Clustered	13.714285714285714	10090.ENSMUSP00000129247	P28301	false	10090.ENSMUSP00000129247	P28301	10090.ENSMUSP00000129247	Protein-lysine 6-oxidase; Responsible for the post-translational oxidative deamination of peptidyl lysine residues in precursors to fibrous collagen and elastin. Regulator of Ras expression. May play a role in tumor suppression. Plays a role in the aortic wall architecture.	label: attribute="display name" labelsize=12 labelAlignment=left outline=true outlineColor=white outlineTransparency=95 outlineWidth=10 background=false color=black dropShadow=false		stringdb	protein
stringdb:10090.ENSMUSP00000003100	Cyp2f2		Unclustered	3.0	10090.ENSMUSP00000003100	P33267	false	10090.ENSMUSP00000003100	P33267	10090.ENSMUSP00000003100	Cytochrome P450, family 2, subfamily f, polypeptide 2; Involved in the regio- and stereoselective transformation of naphthalene to trans-1R-hydroxy-2R-glutathionyl- 1,2-dihydronaphthalene in the presence of glutathione and glutathione S-transferases. It specifically catalyzes the production of a very reactive and potentially toxic intermediate, the 2R,2S arene oxide, that is associated with necro…	label: attribute="display name" labelsize=12 labelAlignment=left outline=true outlineColor=white outlineTransparency=95 outlineWidth=10 background=false color=black dropShadow=false		stringdb	protein
stringdb:10090.ENSMUSP00000111175	Bcor		Unclustered	2.0	10090.ENSMUSP00000111175	Q8CGN4	false	10090.ENSMUSP00000111175	Q8CGN4	10090.ENSMUSP00000111175	BCL6 interacting corepressor; Transcriptional corepressor. May specifically inhibit gene expression when recruited to promoter regions by sequence- specific DNA-binding proteins such as BCL6 and MLLT3. This repression may be mediated at least in part by histone deacetylase activities which can associate with this corepressor. Involved in the repression of TFAP2A; impairs binding of BCL6 and KDM2B…	label: attribute="display name" labelsize=12 labelAlignment=left outline=true outlineColor=white outlineTransparency=95 outlineWidth=10 background=false color=black dropShadow=false		stringdb	protein
stringdb:10090.ENSMUSP00000001280	Gramd1a		Unclustered	0.0	10090.ENSMUSP00000001280	Q8VEF1	false	10090.ENSMUSP00000001280	Q8VEF1	10090.ENSMUSP00000001280	GRAM domain-containing protein 1A; May play a role in tumor progression.	label: attribute="display name" labelsize=12 labelAlignment=left outline=true outlineColor=white outlineTransparency=95 outlineWidth=10 background=false color=black dropShadow=false		stringdb	protein
stringdb:10090.ENSMUSP00000026564	Ifitm1	Cluster 1	Clustered	16.0	10090.ENSMUSP00000026564	Q9D103	false	10090.ENSMUSP00000026564	Q9D103	10090.ENSMUSP00000026564	Interferon induced transmembrane protein 1; IFN-induced antiviral protein which inhibits the entry of viruses to the host cell cytoplasm, permitting endocytosis, but preventing subsequent viral fusion and release of viral contents into the cytosol. Active against multiple viruses, including influenza A virus, SARS coronavirus (SARS-CoV), Marburg virus (MARV), Ebola virus (EBOV), Dengue virus (DNV…	label: attribute="display name" labelsize=12 labelAlignment=left outline=true outlineColor=white outlineTransparency=95 outlineWidth=10 background=false color=black dropShadow=false		stringdb	protein
stringdb:10090.ENSMUSP00000026565	Ifitm3	Cluster 1	Clustered	18.0	10090.ENSMUSP00000026565	Q9CQW9	false	10090.ENSMUSP00000026565	Q9CQW9	10090.ENSMUSP00000026565	Interferon induced transmembrane protein 3; IFN-induced antiviral protein which inhibits the entry of viruses to the host cell cytoplasm, permitting endocytosis, but preventing subsequent viral fusion and release of viral contents into the cytosol. Active against multiple viruses, including influenza A virus, SARS coronavirus (SARS-CoV), Marburg virus (MARV) and Ebola virus (EBOV), Dengue virus (…	label: attribute="display name" labelsize=12 labelAlignment=left outline=true outlineColor=white outlineTransparency=95 outlineWidth=10 background=false color=black dropShadow=false		stringdb	protein
stringdb:10090.ENSMUSP00000025236	Stard4		Unclustered	0.0	10090.ENSMUSP00000025236	Q99JV5	false	10090.ENSMUSP00000025236	Q99JV5	10090.ENSMUSP00000025236	StAR-related lipid transfer (START) domain containing 4; May be involved in the intracellular transport of sterols or other lipids. May bind cholesterol or other sterols.	label: attribute="display name" labelsize=12 labelAlignment=left outline=true outlineColor=white outlineTransparency=95 outlineWidth=10 background=false color=black dropShadow=false		stringdb	protein
stringdb:10090.ENSMUSP00000005889	Vav1	Cluster 2	Clustered	10.94736842105263	10090.ENSMUSP00000005889	P27870	false	10090.ENSMUSP00000005889	P27870	10090.ENSMUSP00000005889	Proto-oncogene vav; Couples tyrosine kinase signals with the activation of the Rho/Rac GTPases, thus leading to cell differentiation and/or proliferation.	label: attribute="display name" labelsize=12 labelAlignment=left outline=true outlineColor=white outlineTransparency=95 outlineWidth=10 background=false color=black dropShadow=false		stringdb	protein
stringdb:10090.ENSMUSP00000019721	Pdk4		Unclustered	3.0	10090.ENSMUSP00000019721	O70571	false	10090.ENSMUSP00000019721	O70571	10090.ENSMUSP00000019721	[Pyruvate dehydrogenase (acetyl-transferring)] kinase isozyme 4, mitochondrial; Kinase that plays a key role in regulation of glucose and fatty acid metabolism and homeostasis via phosphorylation of the pyruvate dehydrogenase subunits PDHA1 and PDHA2. This inhibits pyruvate dehydrogenase activity, and thereby regulates metabolite flux through the tricarboxylic acid cycle, down-regulates aerobic r…	label: attribute="display name" labelsize=12 labelAlignment=left outline=true outlineColor=white outlineTransparency=95 outlineWidth=10 background=false color=black dropShadow=false		stringdb	protein
stringdb:10090.ENSMUSP00000015484	Cybb	Cluster 2	Clustered	11.258064516129032	10090.ENSMUSP00000015484	Q61093	false	10090.ENSMUSP00000015484	Q61093	10090.ENSMUSP00000015484	Heme-binding membrane glycoprotein gp91phox; Critical component of the membrane-bound oxidase of phagocytes that generates superoxide. It is the terminal component of a respiratory chain that transfers single electrons from cytoplasmic NADPH across the plasma membrane to molecular oxygen on the exterior. Also functions as a voltage-gated proton channel that mediates the H(+) currents of resting p…	label: attribute="display name" labelsize=12 labelAlignment=left outline=true outlineColor=white outlineTransparency=95 outlineWidth=10 background=false color=black dropShadow=false		stringdb	protein
stringdb:10090.ENSMUSP00000038005	Pde9a		Unclustered	0.0	10090.ENSMUSP00000038005	O70628	false	10090.ENSMUSP00000038005	O70628	10090.ENSMUSP00000038005	High affinity cGMP-specific 3',5'-cyclic phosphodiesterase 9A; Specifically hydrolyzes the second messenger cGMP, which is a key regulator of many important physiological processes. Highly specific: compared to other members of the cyclic nucleotide phosphodiesterase family, has the highest affinity and selectivity for cGMP. Specifically regulates natriuretic-peptide-dependent cGMP signaling in h…	label: attribute="display name" labelsize=12 labelAlignment=left outline=true outlineColor=white outlineTransparency=95 outlineWidth=10 background=false color=black dropShadow=false		stringdb	protein
stringdb:10090.ENSMUSP00000101480	Myom3		Unclustered	0.0	10090.ENSMUSP00000101480	A2ABU4	false	10090.ENSMUSP00000101480	A2ABU4	10090.ENSMUSP00000101480	Myomesin family, member 3; May link the intermediate filament cytoskeleton to the M-disk of the myofibrils in striated muscle.	label: attribute="display name" labelsize=12 labelAlignment=left outline=true outlineColor=white outlineTransparency=95 outlineWidth=10 background=false color=black dropShadow=false		stringdb	protein
stringdb:10090.ENSMUSP00000032815	Nfkbib	Cluster 7	Clustered	7.35	10090.ENSMUSP00000032815	Q60778	false	10090.ENSMUSP00000032815	Q60778	10090.ENSMUSP00000032815	Nuclear factor of kappa light polypeptide gene enhancer in B cells inhibitor, beta; Inhibits NF-kappa-B by complexing with and trapping it in the cytoplasm. However, the unphosphorylated form resynthesized after cell stimulation is able to bind NF-kappa-B allowing its transport to the nucleus and protecting it to further NFKBIA- dependent inactivation. Association with inhibitor kappa B- interact…	label: attribute="display name" labelsize=12 labelAlignment=left outline=true outlineColor=white outlineTransparency=95 outlineWidth=10 background=false color=black dropShadow=false		stringdb	protein
stringdb:10090.ENSMUSP00000051215	Hk3		Unclustered	6.1090909090909085	10090.ENSMUSP00000051215	Q3TRM8	false	10090.ENSMUSP00000051215	Q3TRM8	10090.ENSMUSP00000051215	Hexokinase type III; Hexokinase 3; Belongs to the hexokinase family.	label: attribute="display name" labelsize=12 labelAlignment=left outline=true outlineColor=white outlineTransparency=95 outlineWidth=10 background=false color=black dropShadow=false		stringdb	protein
stringdb:10090.ENSMUSP00000031845	Dfna5		Unclustered	0.0	10090.ENSMUSP00000031845	Q9Z2D3	false	10090.ENSMUSP00000031845	Q9Z2D3	10090.ENSMUSP00000031845	Non-syndromic hearing impairment protein 5 homolog; Plays a role in the TP53-regulated cellular response to DNA damage probably by cooperating with TP53.	label: attribute="display name" labelsize=12 labelAlignment=left outline=true outlineColor=white outlineTransparency=95 outlineWidth=10 background=false color=black dropShadow=false		stringdb	protein
stringdb:10090.ENSMUSP00000101121	Lilrb4	Cluster 3	Clustered	12.674999999999999	10090.ENSMUSP00000101121	Q64281	false	10090.ENSMUSP00000101121	Q64281	10090.ENSMUSP00000101121	Leukocyte immunoglobulin-like receptor, subfamily B, member 4; Receptor for class I MHC antigens. Involved in the down- regulation of the immune response and the development of tolerance. Interferes with TNFRSF5-signaling and NF-kappa-B up- regulation. Inhibits receptor-mediated phosphorylation of cellular proteins and mobilization of intracellular calcium ions (By similarity).	label: attribute="display name" labelsize=12 labelAlignment=left outline=true outlineColor=white outlineTransparency=95 outlineWidth=10 background=false color=black dropShadow=false		stringdb	protein
stringdb:10090.ENSMUSP00000026381	Padi4		Unclustered	4.0	10090.ENSMUSP00000026381	Q9Z183	false	10090.ENSMUSP00000026381	Q9Z183	10090.ENSMUSP00000026381	Peptidyl arginine deiminase, type IV; Catalyzes the citrullination/deimination of arginine residues of proteins such as histones, thereby playing a key role in histone code and regulation of stem cell maintenance. Citrullinates histone H1 at 'Arg-54' (to form H1R54ci), histone H3 at 'Arg-2', 'Arg-8', 'Arg-17' and/or 'Arg-26' (to form H3R2ci, H3R8ci, H3R17ci, H3R26ci, respectively) and histone H4 …	label: attribute="display name" labelsize=12 labelAlignment=left outline=true outlineColor=white outlineTransparency=95 outlineWidth=10 background=false color=black dropShadow=false		stringdb	protein
stringdb:10090.ENSMUSP00000048042	Lrrc20		Unclustered	0.0	10090.ENSMUSP00000048042	Q8CI70	false	10090.ENSMUSP00000048042	Q8CI70	10090.ENSMUSP00000048042	Leucine-rich repeat-containing protein 20; Leucine rich repeat containing 20	label: attribute="display name" labelsize=12 labelAlignment=left outline=true outlineColor=white outlineTransparency=95 outlineWidth=10 background=false color=black dropShadow=false		stringdb	protein
stringdb:10090.ENSMUSP00000049252	Lpcat2		Unclustered	0.5	10090.ENSMUSP00000049252	Q8BYI6	false	10090.ENSMUSP00000049252	Q8BYI6	10090.ENSMUSP00000049252	Acetyl-CoA:lyso-platelet-activating factor acetyltransferase; Possesses both acyltransferase and acetyltransferase activities. Activity is calcium-dependent. Involved in platelet- activating factor (PAF) biosynthesis by catalyzing the conversion of the PAF precursor, 1-O-alkyl-sn-glycero-3-phosphocholine (lyso- PAF) into 1-O-alkyl-2-acetyl-sn-glycero-3-phosphocholine (PAF). Also converts lyso-PAF…	label: attribute="display name" labelsize=12 labelAlignment=left outline=true outlineColor=white outlineTransparency=95 outlineWidth=10 background=false color=black dropShadow=false		stringdb	protein
stringdb:10090.ENSMUSP00000033900	Rab20		Unclustered	0.0	10090.ENSMUSP00000033900	P35295	false	10090.ENSMUSP00000033900	P35295	10090.ENSMUSP00000033900	RAB20, member RAS oncogene family; Plays a role in apical endocytosis/recycling. Plays a role in the maturation and acidification of phagosomes that engulf pathogens, such as S.aureus and Mycobacterium. Plays a role in the fusion of phagosomes with lysosomes (By similarity).	label: attribute="display name" labelsize=12 labelAlignment=left outline=true outlineColor=white outlineTransparency=95 outlineWidth=10 background=false color=black dropShadow=false		stringdb	protein
stringdb:10090.ENSMUSP00000003135	Elf3		Unclustered	0.0	10090.ENSMUSP00000003135	Q3UPW2	false	10090.ENSMUSP00000003135	Q3UPW2	10090.ENSMUSP00000003135	Epithelium-specific Ets transcription factor 1; Transcriptional activator that binds and transactivates ETS sequences containing the consensus nucleotide core sequence GGA[AT]. Acts synergistically with POU2F3 to transactivate the SPRR2A promoter and with RUNX1 to transactivate the ANGPT1 promoter (By similarity). Also transactivates collagenase, CCL20, CLND7, FLG, KRT8, NOS2, PTGS2, SPRR2B, TGFB…	label: attribute="display name" labelsize=12 labelAlignment=left outline=true outlineColor=white outlineTransparency=95 outlineWidth=10 background=false color=black dropShadow=false		stringdb	protein
stringdb:10090.ENSMUSP00000029766	Bcar3		Unclustered	0.6666666666666666	10090.ENSMUSP00000029766	Q9QZK2	false	10090.ENSMUSP00000029766	Q9QZK2	10090.ENSMUSP00000029766	Breast cancer anti-estrogen resistance protein 3; May act as an adapter protein and couple activated growth factor receptors to signaling molecules that regulate src kinase activity and promote cell migration.	label: attribute="display name" labelsize=12 labelAlignment=left outline=true outlineColor=white outlineTransparency=95 outlineWidth=10 background=false color=black dropShadow=false		stringdb	protein
stringdb:10090.ENSMUSP00000002284	Plaur	Cluster 4	Clustered	9.230769230769232	10090.ENSMUSP00000002284	P35456	false	10090.ENSMUSP00000002284	P35456	10090.ENSMUSP00000002284	Urokinase plasminogen activator surface receptor; Acts as a receptor for urokinase plasminogen activator. Plays a role in localizing and promoting plasmin formation. Mediates the proteolysis-independent signal transduction activation effects of U-PA.	label: attribute="display name" labelsize=12 labelAlignment=left outline=true outlineColor=white outlineTransparency=95 outlineWidth=10 background=false color=black dropShadow=false		stringdb	protein
stringdb:10090.ENSMUSP00000040568	Armc5		Unclustered	0.0	10090.ENSMUSP00000040568	Q5EBP3	false	10090.ENSMUSP00000040568	Q5EBP3	10090.ENSMUSP00000040568	Armadillo repeat-containing protein 5; Involved in fetal development, T-cell function and adrenal gland growth homeostasis. Negatively regulates adrenal cells survival. Plays a role in steroidogenesis, modulates steroidogenic enzymes expression and cortisol production (By similarity).	label: attribute="display name" labelsize=12 labelAlignment=left outline=true outlineColor=white outlineTransparency=95 outlineWidth=10 background=false color=black dropShadow=false		stringdb	protein
stringdb:10090.ENSMUSP00000105714	Fgd3		Unclustered	0.0	10090.ENSMUSP00000105714	O88842	false	10090.ENSMUSP00000105714	O88842	10090.ENSMUSP00000105714	FYVE, RhoGEF and PH domain-containing protein 3; Promotes the formation of filopodia. May activate CDC42, a member of the Ras-like family of Rho- and Rac proteins, by exchanging bound GDP for free GTP. Plays a role in regulating the actin cytoskeleton and cell shape.	label: attribute="display name" labelsize=12 labelAlignment=left outline=true outlineColor=white outlineTransparency=95 outlineWidth=10 background=false color=black dropShadow=false		stringdb	protein
stringdb:10090.ENSMUSP00000018765	Mmp8	Cluster 4	Clustered	9.82857142857143	10090.ENSMUSP00000018765	O70138	false	10090.ENSMUSP00000018765	O70138	10090.ENSMUSP00000018765	Matrix metalloproteinase-8; Can degrade fibrillar type I, II, and III collagens. May play a role in the degradation of collagen fibers during uterine involution.	label: attribute="display name" labelsize=12 labelAlignment=left outline=true outlineColor=white outlineTransparency=95 outlineWidth=10 background=false color=black dropShadow=false		stringdb	protein
stringdb:10090.ENSMUSP00000101238	Nadk		Unclustered	0.5	10090.ENSMUSP00000101238	P58058	false	10090.ENSMUSP00000101238	P58058	10090.ENSMUSP00000101238	NAD kinase; Belongs to the NAD kinase family.	label: attribute="display name" labelsize=12 labelAlignment=left outline=true outlineColor=white outlineTransparency=95 outlineWidth=10 background=false color=black dropShadow=false		stringdb	protein
stringdb:10090.ENSMUSP00000015498	Pcolce2		Unclustered	0.0	10090.ENSMUSP00000015498	Q8R4W6	false	10090.ENSMUSP00000015498	Q8R4W6	10090.ENSMUSP00000015498	Procollagen COOH-terminal proteinase enhancer 2; Binds to the C-terminal propeptide of types I and II procollagens and may enhance the cleavage of that propeptide by BMP1.	label: attribute="display name" labelsize=12 labelAlignment=left outline=true outlineColor=white outlineTransparency=95 outlineWidth=10 background=false color=black dropShadow=false		stringdb	protein
stringdb:10090.ENSMUSP00000032949	Coro1a	Cluster 2	Clustered	11.736263736263735	10090.ENSMUSP00000032949	O89053	false	10090.ENSMUSP00000032949	O89053	10090.ENSMUSP00000032949	Tryptophan aspartate-containing coat protein; May be a crucial component of the cytoskeleton of highly motile cells, functioning both in the invagination of large pieces of plasma membrane, as well as in forming protrusions of the plasma membrane involved in cell locomotion. In mycobacteria- infected cells, its retention on the phagosomal membrane prevents fusion between phagosomes and lysosomes.	label: attribute="display name" labelsize=12 labelAlignment=left outline=true outlineColor=white outlineTransparency=95 outlineWidth=10 background=false color=black dropShadow=false		stringdb	protein
stringdb:10090.ENSMUSP00000086314	Bpifb9a		Unclustered	0.6666666666666666	10090.ENSMUSP00000086314	Q80XI7	false	10090.ENSMUSP00000086314	Q80XI7	10090.ENSMUSP00000086314	BPI fold containing family B, member 9A	label: attribute="display name" labelsize=12 labelAlignment=left outline=true outlineColor=white outlineTransparency=95 outlineWidth=10 background=false color=black dropShadow=false		stringdb	protein
stringdb:10090.ENSMUSP00000087643	Sema3g		Unclustered	0.0	10090.ENSMUSP00000087643	Q4LFA9	false	10090.ENSMUSP00000087643	Q4LFA9	10090.ENSMUSP00000087643	Sema domain, immunoglobulin domain (Ig), short basic domain, secreted, (semaphorin) 3G; Has chemorepulsive activities for sympathetic axons. Ligand of NRP2.	label: attribute="display name" labelsize=12 labelAlignment=left outline=true outlineColor=white outlineTransparency=95 outlineWidth=10 background=false color=black dropShadow=false		stringdb	protein
stringdb:10090.ENSMUSP00000054718	Fbxo28		Unclustered	0.0	10090.ENSMUSP00000054718	Q8BIG4	false	10090.ENSMUSP00000054718	Q8BIG4	10090.ENSMUSP00000054718	F-box only protein 28; Probably recognizes and binds to some phosphorylated proteins and promotes their ubiquitination and degradation.	label: attribute="display name" labelsize=12 labelAlignment=left outline=true outlineColor=white outlineTransparency=95 outlineWidth=10 background=false color=black dropShadow=false		stringdb	protein
stringdb:10090.ENSMUSP00000026021	Msr1	Cluster 2	Clustered	10.588235294117647	10090.ENSMUSP00000026021	P30204	false	10090.ENSMUSP00000026021	P30204	10090.ENSMUSP00000026021	Macrophage scavenger receptor types I and II; Membrane glycoproteins implicated in the pathologic deposition of cholesterol in arterial walls during atherogenesis. Two types of receptor subunits exist. These receptors mediate the endocytosis of a diverse group of macromolecules, including modified low density lipoproteins (LDL).	label: attribute="display name" labelsize=12 labelAlignment=left outline=true outlineColor=white outlineTransparency=95 outlineWidth=10 background=false color=black dropShadow=false		stringdb	protein
stringdb:10090.ENSMUSP00000029771	F3	Cluster 2	Clustered	10.823529411764707	10090.ENSMUSP00000029771	P20352	false	10090.ENSMUSP00000029771	P20352	10090.ENSMUSP00000029771	Coagulation factor III; Initiates blood coagulation by forming a complex with circulating factor VII or VIIa. The [TF:VIIa] complex activates factors IX or X by specific limited protolysis. TF plays a role in normal hemostasis by initiating the cell-surface assembly and propagation of the coagulation protease cascade.	label: attribute="display name" labelsize=12 labelAlignment=left outline=true outlineColor=white outlineTransparency=95 outlineWidth=10 background=false color=black dropShadow=false		stringdb	protein
stringdb:10090.ENSMUSP00000026383	Gpr143		Unclustered	0.0	10090.ENSMUSP00000026383	P70259	false	10090.ENSMUSP00000026383	P70259	10090.ENSMUSP00000026383	Ocular albinism type 1 protein homolog; Receptor for tyrosine, L-DOPA and dopamine. After binding to L-DOPA, stimulates Ca(2+) influx into the cytoplasm, increases secretion of the neurotrophic factor SERPINF1 and relocalizes beta arrestin at the plasma membrane; this ligand- dependent signaling occurs through a G(q)-mediated pathway in melanocytic cells. Its activity is mediated by G proteins wh…	label: attribute="display name" labelsize=12 labelAlignment=left outline=true outlineColor=white outlineTransparency=95 outlineWidth=10 background=false color=black dropShadow=false		stringdb	protein
stringdb:10090.ENSMUSP00000025295	Spry4		Unclustered	0.0	10090.ENSMUSP00000025295	Q9WTP2	false	10090.ENSMUSP00000025295	Q9WTP2	10090.ENSMUSP00000025295	Sprouty homolog 4 (Drosophila); Suppresses the insulin receptor and EGFR-transduced MAPK signaling pathway, but does not inhibit MAPK activation by a constitutively active mutant Ras. Probably impairs the formation of GTP-Ras (By similarity). Inhibits Ras-independent, but not Ras- dependent, activation of RAF1 (By similarity).	label: attribute="display name" labelsize=12 labelAlignment=left outline=true outlineColor=white outlineTransparency=95 outlineWidth=10 background=false color=black dropShadow=false		stringdb	protein
stringdb:10090.ENSMUSP00000078944	Cd99l2		Unclustered	0.0	10090.ENSMUSP00000078944	Q8BIF0	false	10090.ENSMUSP00000078944	Q8BIF0	10090.ENSMUSP00000078944	CD99 antigen-like protein 2; Plays a role in a late step of leukocyte extravasation helping cells to overcome the endothelial basement membrane. Acts at the same site as, but independently of, PECAM1. Homophilic adhesion molecule, but these interactions may not be required for cell aggregation; Belongs to the CD99 family.	label: attribute="display name" labelsize=12 labelAlignment=left outline=true outlineColor=white outlineTransparency=95 outlineWidth=10 background=false color=black dropShadow=false		stringdb	protein
stringdb:10090.ENSMUSP00000087405	Gch1		Unclustered	0.0	10090.ENSMUSP00000087405	Q05915	false	10090.ENSMUSP00000087405	Q05915	10090.ENSMUSP00000087405	GTP cyclohydrolase 1; May positively regulate nitric oxide synthesis in endothelial cells. May be involved in dopamine synthesis. May modify pain sensitivity and persistence.	label: attribute="display name" labelsize=12 labelAlignment=left outline=true outlineColor=white outlineTransparency=95 outlineWidth=10 background=false color=black dropShadow=false		stringdb	protein
stringdb:10090.ENSMUSP00000026266	Adpgk	Cluster 6	Clustered	2.7	10090.ENSMUSP00000026266	Q8VDL4	false	10090.ENSMUSP00000026266	Q8VDL4	10090.ENSMUSP00000026266	ADP-dependent glucokinase; Catalyzes the phosphorylation of D-glucose to D-glucose 6-phosphate using ADP as the phosphate donor. GDP and CDP can replace ADP, but with reduced efficiency; Belongs to the ADP-dependent glucokinase family.	label: attribute="display name" labelsize=12 labelAlignment=left outline=true outlineColor=white outlineTransparency=95 outlineWidth=10 background=false color=black dropShadow=false		stringdb	protein
stringdb:10090.ENSMUSP00000052894	Fpr1	Cluster 5	Clustered	7.846153846153847	10090.ENSMUSP00000052894	P33766	false	10090.ENSMUSP00000052894	P33766	10090.ENSMUSP00000052894	N-formylpeptide chemoattractant receptor; High affinity receptor for N-formyl-methionyl peptides (fMLP), which are powerful neutrophil chemotactic factors. Binding of fMLP to the receptor stimulates intracellular calcium mobilization and superoxide anion release. This response is mediated via a G-protein that activates a phosphatidylinositol- calcium second messenger system.	label: attribute="display name" labelsize=12 labelAlignment=left outline=true outlineColor=white outlineTransparency=95 outlineWidth=10 background=false color=black dropShadow=false		stringdb	protein
stringdb:10090.ENSMUSP00000132435	Gbp2	Cluster 1	Clustered	18.029556650246306	10090.ENSMUSP00000132435	Q9Z0E6	false	10090.ENSMUSP00000132435	Q9Z0E6	10090.ENSMUSP00000132435	Interferon-induced guanylate-binding protein 2; Hydrolyzes GTP to GMP in 2 consecutive cleavage reactions, but the major reaction product is GDP (By similarity). Exhibits antiviral activity against influenza virus. Promote oxidative killing and deliver antimicrobial peptides to autophagolysosomes, providing broad host protection against different pathogen classes (By similarity); Belongs to the T…	label: attribute="display name" labelsize=12 labelAlignment=left outline=true outlineColor=white outlineTransparency=95 outlineWidth=10 background=false color=black dropShadow=false		stringdb	protein
stringdb:10090.ENSMUSP00000014290	Apbb1ip		Unclustered	8.590909090909092	10090.ENSMUSP00000014290	Q8R5A3	false	10090.ENSMUSP00000014290	Q8R5A3	10090.ENSMUSP00000014290	Amyloid beta (A4) precursor protein-binding, family B, member 1 interacting protein; Appears to function in the signal transduction from Ras activation to actin cytoskeletal remodeling. Suppresses insulin- induced promoter activities through AP1 and SRE. Mediates Rap1- induced adhesion (By similarity).	label: attribute="display name" labelsize=12 labelAlignment=left outline=true outlineColor=white outlineTransparency=95 outlineWidth=10 background=false color=black dropShadow=false		stringdb	protein
stringdb:10090.ENSMUSP00000005548	Hmox1	Cluster 3	Clustered	13.181818181818182	10090.ENSMUSP00000005548	P14901	false	10090.ENSMUSP00000005548	P14901	10090.ENSMUSP00000005548	Heme oxygenase (decycling) 1; Heme oxygenase cleaves the heme ring at the alpha methene bridge to form biliverdin. Biliverdin is subsequently converted to bilirubin by biliverdin reductase. Under physiological conditions, the activity of heme oxygenase is highest in the spleen, where senescent erythrocytes are sequestrated and destroyed. Exhibits cytoprotective effects since excess of free heme s…	label: attribute="display name" labelsize=12 labelAlignment=left outline=true outlineColor=white outlineTransparency=95 outlineWidth=10 background=false color=black dropShadow=false		stringdb	protein
stringdb:10090.ENSMUSP00000015583	Ctsg	Cluster 4	Clustered	8.857894736842105	10090.ENSMUSP00000015583	P28293	false	10090.ENSMUSP00000015583	P28293	10090.ENSMUSP00000015583	Vimentin-specific protease; This vimentin-specific protease may regulate the reorganization of vimentin filaments, occurring during cell differentiation, movement and mitosis.	label: attribute="display name" labelsize=12 labelAlignment=left outline=true outlineColor=white outlineTransparency=95 outlineWidth=10 background=false color=black dropShadow=false		stringdb	protein
stringdb:10090.ENSMUSP00000040781	AA467197		Unclustered	0.0	10090.ENSMUSP00000040781	Q810Q5	false	10090.ENSMUSP00000040781	Q810Q5	10090.ENSMUSP00000040781	Normal mucosa of esophagus-specific gene 1 protein; Expressed sequence AA467197	label: attribute="display name" labelsize=12 labelAlignment=left outline=true outlineColor=white outlineTransparency=95 outlineWidth=10 background=false color=black dropShadow=false		stringdb	protein
stringdb:10090.ENSMUSP00000015581	Gzmb	Cluster 3	Clustered	12.752380952380951	10090.ENSMUSP00000015581	P04187	false	10090.ENSMUSP00000015581	P04187	10090.ENSMUSP00000015581	Cytotoxic cell protease 1; This enzyme is necessary for target cell lysis in cell- mediated immune responses. It cleaves after Asp. Seems to be linked to an activation cascade of caspases (aspartate-specific cysteine proteases) responsible for apoptosis execution. Cleaves caspase-3, -7, -9 and 10 to give rise to active enzymes mediating apoptosis (By similarity).	label: attribute="display name" labelsize=12 labelAlignment=left outline=true outlineColor=white outlineTransparency=95 outlineWidth=10 background=false color=black dropShadow=false		stringdb	protein
stringdb:10090.ENSMUSP00000017881	Mmp9	Cluster 3	Clustered	13.06890756302521	10090.ENSMUSP00000017881	P41245	false	10090.ENSMUSP00000017881	P41245	10090.ENSMUSP00000017881	92 kDa type IV collagenase; Could play a role in bone osteoclastic resorption. Cleaves type IV and type V collagen into large C-terminal three quarter fragments and shorter N-terminal one quarter fragments (By similarity); Belongs to the peptidase M10A family.	label: attribute="display name" labelsize=12 labelAlignment=left outline=true outlineColor=white outlineTransparency=95 outlineWidth=10 background=false color=black dropShadow=false		stringdb	protein
stringdb:10090.ENSMUSP00000019708	Arid3a		Unclustered	0.6666666666666666	10090.ENSMUSP00000019708	Q62431	false	10090.ENSMUSP00000019708	Q62431	10090.ENSMUSP00000019708	AT-rich interactive domain-containing protein 3A; Transcription factor involved in B-cell differentiation. Binds a VH promoter proximal site necessary for induced mu-heavy- chain transcription. Binds the minor groove of a restricted ATC sequence that is sufficient for nuclear matrix association. This sequence motif is present in matrix-associating regions (MARS) proximal to the promoter and flank…	label: attribute="display name" labelsize=12 labelAlignment=left outline=true outlineColor=white outlineTransparency=95 outlineWidth=10 background=false color=black dropShadow=false		stringdb	protein
stringdb:10090.ENSMUSP00000085253	Rab44		Unclustered	0.0	10090.ENSMUSP00000085253	Q8CB87	false	10090.ENSMUSP00000085253	Q8CB87	10090.ENSMUSP00000085253	RAB44, member RAS oncogene family	label: attribute="display name" labelsize=12 labelAlignment=left outline=true outlineColor=white outlineTransparency=95 outlineWidth=10 background=false color=black dropShadow=false		stringdb	protein
stringdb:10090.ENSMUSP00000032910	Mylpf		Unclustered	0.0	10090.ENSMUSP00000032910	P97457	false	10090.ENSMUSP00000032910	P97457	10090.ENSMUSP00000032910	Myosin light chain, phosphorylatable, fast skeletal muscle	label: attribute="display name" labelsize=12 labelAlignment=left outline=true outlineColor=white outlineTransparency=95 outlineWidth=10 background=false color=black dropShadow=false		stringdb	protein
stringdb:10090.ENSMUSP00000025270	Riok3		Unclustered	0.0	10090.ENSMUSP00000025270	Q9DBU3	false	10090.ENSMUSP00000025270	Q9DBU3	10090.ENSMUSP00000025270	Serine/threonine-protein kinase RIO3; Involved in regulation of type I interferon (IFN)- dependent immune response which plays a critical role in the innate immune response against DNA and RNA viruses. May act as an adapter protein essential for the recruitment of TBK1 to IRF3. Phosphorylates IFIH1 on 'Ser-828' interfering with IFIH1 filament assembly on long dsRNA and resulting in attenuated IFI…	label: attribute="display name" labelsize=12 labelAlignment=left outline=true outlineColor=white outlineTransparency=95 outlineWidth=10 background=false color=black dropShadow=false		stringdb	protein
stringdb:10090.ENSMUSP00000099890	Ifit2	Cluster 1	Clustered	18.41269841269841	10090.ENSMUSP00000099890	Q64112	false	10090.ENSMUSP00000099890	Q64112	10090.ENSMUSP00000099890	Interferon-induced protein with tetratricopeptide repeats 2; IFN-induced antiviral protein which inhibits expression of viral messenger RNAs lacking 2'-O-methylation of the 5' cap. The ribose 2'-O-methylation would provide a molecular signature to distinguish between self and non-self mRNAs by the host during viral infection. Viruses evolved several ways to evade this restriction system such as e…	label: attribute="display name" labelsize=12 labelAlignment=left outline=true outlineColor=white outlineTransparency=95 outlineWidth=10 background=false color=black dropShadow=false		stringdb	protein
stringdb:10090.ENSMUSP00000029623	Tlr2	Cluster 2	Clustered	10.983388704318937	10090.ENSMUSP00000029623	Q9QUN7	false	10090.ENSMUSP00000029623	Q9QUN7	10090.ENSMUSP00000029623	Toll-like receptor 2; Cooperates with LY96 to mediate the innate immune response to bacterial lipoproteins and other microbial cell wall components. Cooperates with TLR1 or TLR6 to mediate the innate immune response to bacterial lipoproteins or lipopeptides. Acts via MYD88 and TRAF6, leading to NF-kappa-B activation, cytokine secretion and the inflammatory response (By similarity). May also promo…	label: attribute="display name" labelsize=12 labelAlignment=left outline=true outlineColor=white outlineTransparency=95 outlineWidth=10 background=false color=black dropShadow=false		stringdb	protein
stringdb:10090.ENSMUSP00000020939	Nrcam		Unclustered	0.0	10090.ENSMUSP00000020939	Q810U4	false	10090.ENSMUSP00000020939	Q810U4	10090.ENSMUSP00000020939	neuron-glia-CAM-related cell adhesion molecule; Cell adhesion protein that is required for normal responses to cell-cell contacts in brain and in the peripheral nervous system. Plays a role in neurite outgrowth in response to contactin binding. Plays a role in mediating cell-cell contacts between Schwann cells and axons. Plays a role in the formation and maintenance of the nodes of Ranvier on mye…	label: attribute="display name" labelsize=12 labelAlignment=left outline=true outlineColor=white outlineTransparency=95 outlineWidth=10 background=false color=black dropShadow=false		stringdb	protein
stringdb:10090.ENSMUSP00000099898	Ptprd		Unclustered	0.5	10090.ENSMUSP00000099898	Q64487	false	10090.ENSMUSP00000099898	Q64487	10090.ENSMUSP00000099898	Receptor-type tyrosine-protein phosphatase delta; Can bidirectionally induce pre- and post-synaptic differentiation of neurons by mediating interaction with IL1RAP and IL1RAPL1 trans-synaptically. Involved in pre-synaptic differentiation through interaction with SLITRK2; Belongs to the protein-tyrosine phosphatase family. Receptor class 2A subfamily.	label: attribute="display name" labelsize=12 labelAlignment=left outline=true outlineColor=white outlineTransparency=95 outlineWidth=10 background=false color=black dropShadow=false		stringdb	protein
stringdb:10090.ENSMUSP00000131233	Pilrb2		Unclustered	0.0	10090.ENSMUSP00000131233	Q2YFS1	false	10090.ENSMUSP00000131233	Q2YFS1	10090.ENSMUSP00000131233	Paired immunoglobulin-like type 2 receptor beta-2; Paired receptors consist of highly related activating and inhibitory receptors and are widely involved in the regulation of the immune system. PILRB2 is probably a cellular signaling activating receptor that associates with ITAM-bearing adapter molecules on the cell surface.	label: attribute="display name" labelsize=12 labelAlignment=left outline=true outlineColor=white outlineTransparency=95 outlineWidth=10 background=false color=black dropShadow=false		stringdb	protein
stringdb:10090.ENSMUSP00000035065	Ptgs2	Cluster 1	Clustered	16.17391304347826	10090.ENSMUSP00000035065	Q05769	false	10090.ENSMUSP00000035065	Q05769	10090.ENSMUSP00000035065	Macrophage activation-associated marker protein P71/73; Converts arachidonate to prostaglandin H2 (PGH2), a committed step in prostanoid synthesis. Constitutively expressed in some tissues in physiological conditions, such as the endothelium, kidney and brain, and in pathological conditions, such as in cancer. PTGS2 is responsible for production of inflammatory prostaglandins. Up-regulation of PT…	label: attribute="display name" labelsize=12 labelAlignment=left outline=true outlineColor=white outlineTransparency=95 outlineWidth=10 background=false color=black dropShadow=false		stringdb	protein
stringdb:10090.ENSMUSP00000094084	Ncf4	Cluster 2	Clustered	10.555555555555555	10090.ENSMUSP00000094084	P97369	false	10090.ENSMUSP00000094084	P97369	10090.ENSMUSP00000094084	Neutrophil NADPH oxidase factor 4; Component of the NADPH-oxidase, a multicomponent enzyme system responsible for the oxidative burst in which electrons are transported from NADPH to molecular oxygen, generating reactive oxidant intermediates. It may be important for the assembly and/or activation of the NADPH-oxidase complex.	label: attribute="display name" labelsize=12 labelAlignment=left outline=true outlineColor=white outlineTransparency=95 outlineWidth=10 background=false color=black dropShadow=false		stringdb	protein
stringdb:10090.ENSMUSP00000005218	Cd44	Cluster 2	Seed	12.358620689655172	10090.ENSMUSP00000005218	P15379	false	10090.ENSMUSP00000005218	Q64296	10090.ENSMUSP00000005218	GP90 lymphocyte homing/adhesion receptor; Receptor for hyaluronic acid (HA). Mediates cell-cell and cell-matrix interactions through its affinity for HA, and possibly also through its affinity for other ligands such as osteopontin, collagens, and matrix metalloproteinases (MMPs). Adhesion with HA plays an important role in cell migration, tumor growth and progression. In cancer cells, may play an…	label: attribute="display name" labelsize=12 labelAlignment=left outline=true outlineColor=white outlineTransparency=95 outlineWidth=10 background=false color=black dropShadow=false		stringdb	protein
stringdb:10090.ENSMUSP00000041635	Sbno2		Unclustered	0.5	10090.ENSMUSP00000041635	Q7TNB8	false	10090.ENSMUSP00000041635	Q7TNB8	10090.ENSMUSP00000041635	Strawberry notch homolog 2 (Drosophila); Acts as a transcriptional coregulator, that can have both coactivator and corepressor functions. Inhibits the DCSTAMP-repressive activity of TAL1, hence enhancing the access of the transcription factor MITF to the DC-STAMP promoter in osteoclast. Plays a role in bone homeostasis; required as a positive regulator in TNFSF11//RANKL-mediated osteoclast fusion…	label: attribute="display name" labelsize=12 labelAlignment=left outline=true outlineColor=white outlineTransparency=95 outlineWidth=10 background=false color=black dropShadow=false		stringdb	protein
stringdb:10090.ENSMUSP00000035061	Ngp		Unclustered	5.0	10090.ENSMUSP00000035061	O08692	false	10090.ENSMUSP00000035061	O08692	10090.ENSMUSP00000035061	Myeloid secondary granule protein; Acts as an inhibitor of cathepsin B (CTSB) activity. Plays a role as a negative regulator of tumor vascular development, cell invasion and metastasis.	label: attribute="display name" labelsize=12 labelAlignment=left outline=true outlineColor=white outlineTransparency=95 outlineWidth=10 background=false color=black dropShadow=false		stringdb	protein
stringdb:10090.ENSMUSP00000015594	Mcpt8		Unclustered	2.0	10090.ENSMUSP00000015594	P43430	false	10090.ENSMUSP00000015594	P43430	10090.ENSMUSP00000015594	Mast cell protease 8	label: attribute="display name" labelsize=12 labelAlignment=left outline=true outlineColor=white outlineTransparency=95 outlineWidth=10 background=false color=black dropShadow=false		stringdb	protein
stringdb:10090.ENSMUSP00000018743	Mief2		Unclustered	0.0	10090.ENSMUSP00000018743	Q5NCS9	false	10090.ENSMUSP00000018743	Q5NCS9	10090.ENSMUSP00000018743	Smith-Magenis syndrome chromosomal region candidate gene 7 protein homolog; Mitochondrial outer membrane protein which regulates mitochondrial fission. Promotes the recruitment and association of the fission mediator dynamin-related protein 1 (DNM1L) to the mitochondrial surface independently of the mitochondrial fission FIS1 and MFF proteins. Regulates DNM1L GTPase activity.	label: attribute="display name" labelsize=12 labelAlignment=left outline=true outlineColor=white outlineTransparency=95 outlineWidth=10 background=false color=black dropShadow=false		stringdb	protein
stringdb:10090.ENSMUSP00000099889	Ifit3	Cluster 1	Clustered	17.885057471264368	10090.ENSMUSP00000099889	Q64345	false	10090.ENSMUSP00000099889	Q64345	10090.ENSMUSP00000099889	Interferon-induced protein with tetratricopeptide repeats 3; IFN-induced antiviral protein which acts as an inhibitor of cellular as well as viral processes, cell migration, proliferation, signaling, and viral replication. Enhances MAVS- mediated host antiviral responses by serving as an adapter bridging TBK1 to MAVS which leads to the activation of TBK1 and phosphorylation of IRF3 and phosphoryl…	label: attribute="display name" labelsize=12 labelAlignment=left outline=true outlineColor=white outlineTransparency=95 outlineWidth=10 background=false color=black dropShadow=false		stringdb	protein
stringdb:10090.ENSMUSP00000046199	Stab1		Unclustered	1.6666666666666667	10090.ENSMUSP00000046199	Q8R4Y4	false	10090.ENSMUSP00000046199	Q8R4Y4	10090.ENSMUSP00000046199	Fasciclin, EGF-like, laminin-type EGF-like and link domain-containing scavenger receptor 1; Acts as a scavenger receptor for acetylated low density lipoprotein. Binds to both Gram-positive and Gram-negative bacteria and may play a role in defense against bacterial infection. When inhibited in endothelial tube formation assays, there is a marked decrease in cell-cell interactions, suggesting a rol…	label: attribute="display name" labelsize=12 labelAlignment=left outline=true outlineColor=white outlineTransparency=95 outlineWidth=10 background=false color=black dropShadow=false		stringdb	protein
stringdb:10090.ENSMUSP00000049103	Slc2a6		Unclustered	0.0	10090.ENSMUSP00000049103	Q3UDF0	false	10090.ENSMUSP00000049103	Q3UDF0	10090.ENSMUSP00000049103	Solute carrier family 2 (facilitated glucose transporter), member 6; Belongs to the major facilitator superfamily. Sugar transporter (TC 2.A.1.1) family.	label: attribute="display name" labelsize=12 labelAlignment=left outline=true outlineColor=white outlineTransparency=95 outlineWidth=10 background=false color=black dropShadow=false		stringdb	protein
stringdb:10090.ENSMUSP00000002180	Spi1	Cluster 4	Clustered	9.786096256684493	10090.ENSMUSP00000002180	P17433	false	10090.ENSMUSP00000002180	P17433	10090.ENSMUSP00000002180	Spleen focus forming virus (SFFV) proviral integration oncogene; Binds to the PU-box, a purine-rich DNA sequence (5'- GAGGAA-3') that can act as a lymphoid-specific enhancer. This protein is a transcriptional activator that may be specifically involved in the differentiation or activation of macrophages or B- cells. Also binds RNA and may modulate pre-mRNA splicing.	label: attribute="display name" labelsize=12 labelAlignment=left outline=true outlineColor=white outlineTransparency=95 outlineWidth=10 background=false color=black dropShadow=false		stringdb	protein
stringdb:10090.ENSMUSP00000048376	Malt1	Cluster 8	Clustered	5.785714285714286	10090.ENSMUSP00000048376	Q2TBA3	false	10090.ENSMUSP00000048376	Q2TBA3	10090.ENSMUSP00000048376	Mucosa-associated lymphoid tissue lymphoma translocation protein 1 homolog; Enhances BCL10-induced activation of NF-kappa-B. Involved in nuclear export of BCL10. Binds to TRAF6, inducing TRAF6 oligomerization and activation of its ligase activity. Has ubiquitin ligase activity (By similarity). MALT1-dependent BCL10 cleavage plays an important role in T-cell antigen receptor- induced integrin adhe…	label: attribute="display name" labelsize=12 labelAlignment=left outline=true outlineColor=white outlineTransparency=95 outlineWidth=10 background=false color=black dropShadow=false		stringdb	protein
stringdb:10090.ENSMUSP00000037129	Tie1		Unclustered	2.7	10090.ENSMUSP00000037129	Q06806	false	10090.ENSMUSP00000037129	Q06806	10090.ENSMUSP00000037129	Tyrosine kinase with immunoglobulin-like and EGF-like domains 1; Transmembrane tyrosine-protein kinase that may modulate TEK/TIE2 activity and contribute to the regulation of angiogenesis.	label: attribute="display name" labelsize=12 labelAlignment=left outline=true outlineColor=white outlineTransparency=95 outlineWidth=10 background=false color=black dropShadow=false		stringdb	protein
stringdb:10090.ENSMUSP00000102782	Cd300lg		Unclustered	0.0	10090.ENSMUSP00000102782	Q1ERP8	false	10090.ENSMUSP00000102782	Q1ERP8	10090.ENSMUSP00000102782	CD300 antigen like family member G; Receptor which may mediate L-selectin-dependent lymphocyte rollings. Binds SELL in a calcium dependent manner. Binds lymphocyte; Belongs to the CD300 family.	label: attribute="display name" labelsize=12 labelAlignment=left outline=true outlineColor=white outlineTransparency=95 outlineWidth=10 background=false color=black dropShadow=false		stringdb	protein
stringdb:10090.ENSMUSP00000018625	Appbp2		Unclustered	0.0	10090.ENSMUSP00000018625	Q9DAX9	false	10090.ENSMUSP00000018625	Q9DAX9	10090.ENSMUSP00000018625	Amyloid beta precursor protein (cytoplasmic tail) binding protein 2; May play a role in intracellular protein transport. May be involved in the translocation of APP along microtubules toward the cell surface (By similarity).	label: attribute="display name" labelsize=12 labelAlignment=left outline=true outlineColor=white outlineTransparency=95 outlineWidth=10 background=false color=black dropShadow=false		stringdb	protein
stringdb:10090.ENSMUSP00000046196	Srxn1		Unclustered	1.8214285714285712	10090.ENSMUSP00000046196	Q9D975	false	10090.ENSMUSP00000046196	Q9D975	10090.ENSMUSP00000046196	Sulfiredoxin 1 homolog (S. cerevisiae); Contributes to oxidative stress resistance by reducing cysteine-sulfinic acid formed under exposure to oxidants in the peroxiredoxins PRDX1, PRDX2, PRDX3 and PRDX4. Does not act on PRDX5 or PRDX6. May catalyze the reduction in a multi-step process by acting both as a specific phosphotransferase and a thioltransferase; Belongs to the sulfiredoxin family.	label: attribute="display name" labelsize=12 labelAlignment=left outline=true outlineColor=white outlineTransparency=95 outlineWidth=10 background=false color=black dropShadow=false		stringdb	protein
stringdb:10090.ENSMUSP00000064680	Junb		Unclustered	2.327272727272727	10090.ENSMUSP00000064680	P09450	false	10090.ENSMUSP00000064680	P09450	10090.ENSMUSP00000064680	Transcription factor jun-B; Transcription factor involved in regulating gene activity following the primary growth factor response. Binds to the DNA sequence 5'-TGA[CG]TCA-3'; Belongs to the bZIP family. Jun subfamily.	label: attribute="display name" labelsize=12 labelAlignment=left outline=true outlineColor=white outlineTransparency=95 outlineWidth=10 background=false color=black dropShadow=false		stringdb	protein
stringdb:10090.ENSMUSP00000047291	Olfml2b		Unclustered	0.0	10090.ENSMUSP00000047291	Q3V1G4	false	10090.ENSMUSP00000047291	Q3V1G4	10090.ENSMUSP00000047291	Olfactomedin-like 2B	label: attribute="display name" labelsize=12 labelAlignment=left outline=true outlineColor=white outlineTransparency=95 outlineWidth=10 background=false color=black dropShadow=false		stringdb	protein
stringdb:10090.ENSMUSP00000109067	Ccdc88b		Unclustered	0.0	10090.ENSMUSP00000109067	Q4QRL3	false	10090.ENSMUSP00000109067	Q4QRL3	10090.ENSMUSP00000109067	Coiled-coil domain-containing protein 88B; Acts as a positive regulator of T-cell maturation and inflammatory function. Required for several functions of T-cells in both the CD4(+) and the CD8(+) compartments and this includes expression of cell surface markers of activation, proliferation, and cytokine production in response to specific or non-specific stimulation and during the course of infect…	label: attribute="display name" labelsize=12 labelAlignment=left outline=true outlineColor=white outlineTransparency=95 outlineWidth=10 background=false color=black dropShadow=false		stringdb	protein
stringdb:10090.ENSMUSP00000077873	Fcgr4	Cluster 3	Clustered	12.5	10090.ENSMUSP00000077873	A0A0B4J1G0	false	10090.ENSMUSP00000077873	A0A0B4J1G0	10090.ENSMUSP00000077873	Low affinity immunoglobulin gamma Fc region receptor IV; Receptor for the Fc region of immunoglobulin gamma. Also acts as a receptor for the Fc region of immunoglobulin epsilon. Binds with intermediate affinity to both IgG2a and IgG2b. Can bind to IgG2a and IgG2b monomers. Does not display binding to IgG1 or IgG3. Mediates neutrophil activation by IgG complexes redundantly with Fcgr3. Plays a rol…	label: attribute="display name" labelsize=12 labelAlignment=left outline=true outlineColor=white outlineTransparency=95 outlineWidth=10 background=false color=black dropShadow=false		stringdb	protein
stringdb:10090.ENSMUSP00000053962	Lcn2	Cluster 2	Clustered	10.748917748917748	10090.ENSMUSP00000053962	P11672	false	10090.ENSMUSP00000053962	P11672	10090.ENSMUSP00000053962	Neutrophil gelatinase-associated lipocalin; Iron-trafficking protein involved in multiple processes such as apoptosis, innate immunity and renal development. Binds iron through association with 2,5-dihydroxybenzoic acid (2,5- DHBA), a siderophore that shares structural similarities with bacterial enterobactin, and delivers or removes iron from the cell, depending on the context. Iron-bound form (…	label: attribute="display name" labelsize=12 labelAlignment=left outline=true outlineColor=white outlineTransparency=95 outlineWidth=10 background=false color=black dropShadow=false		stringdb	protein
stringdb:10090.ENSMUSP00000029632	Lrat		Unclustered	0.6666666666666666	10090.ENSMUSP00000029632	Q9JI60	false	10090.ENSMUSP00000029632	Q9JI60	10090.ENSMUSP00000029632	Lecithin-retinol acyltransferase (phosphatidylcholine-retinol-O-acyltransferase); Transfers the acyl group from the sn-1 position of phosphatidylcholine to all-trans retinol, producing all-trans retinyl esters. Retinyl esters are storage forms of vitamin A. LRAT plays a critical role in vision. It provides the all-trans retinyl ester substrates for the isomerohydrolase which processes the esters …	label: attribute="display name" labelsize=12 labelAlignment=left outline=true outlineColor=white outlineTransparency=95 outlineWidth=10 background=false color=black dropShadow=false		stringdb	protein
stringdb:10090.ENSMUSP00000023099	Slc38a2		Unclustered	0.0	10090.ENSMUSP00000023099	Q8CFE6	false	10090.ENSMUSP00000023099	Q8CFE6	10090.ENSMUSP00000023099	Sodium-coupled neutral amino acid transporter 2; Functions as a sodium-dependent amino acid transporter. Mediates the saturable, pH-sensitive and electrogenic cotransport of neutral amino acids and sodium ions with a stoichiometry of 1:1. May function in the transport of amino acids at the blood- brain barrier and in the supply of maternal nutrients to the fetus through the placenta.	label: attribute="display name" labelsize=12 labelAlignment=left outline=true outlineColor=white outlineTransparency=95 outlineWidth=10 background=false color=black dropShadow=false		stringdb	protein
stringdb:10090.ENSMUSP00000094076	Maff	Cluster 9	Seed	4.523809523809524	10090.ENSMUSP00000094076	O54791	false	10090.ENSMUSP00000094076	O54791	10090.ENSMUSP00000094076	V-maf musculoaponeurotic fibrosarcoma oncogene family, protein F (avian); Interacts with the upstream promoter region of the oxytocin receptor gene. May be a transcriptional enhancer in the up-regulation of the oxytocin receptor gene at parturition. Since it lacks a putative transactivation domain, it may behave as a transcriptional repressor when it self-dimerizes. May also serve as a transcript…	label: attribute="display name" labelsize=12 labelAlignment=left outline=true outlineColor=white outlineTransparency=95 outlineWidth=10 background=false color=black dropShadow=false		stringdb	protein
stringdb:10090.ENSMUSP00000099888	Ifit1	Cluster 1	Clustered	17.885057471264368	10090.ENSMUSP00000099888	Q64282	false	10090.ENSMUSP00000099888	Q64282	10090.ENSMUSP00000099888	Interferon-induced protein with tetratricopeptide repeats 1; Interferon-induced antiviral RNA-binding protein that specifically binds single-stranded RNA bearing a 5'-triphosphate group (PPP-RNA), thereby acting as a sensor of viral single- stranded RNAs and inhibiting expression of viral messenger RNAs. Single-stranded PPP-RNAs, which lack 2'-O-methylation of the 5' cap and bear a 5'-triphosphat…	label: attribute="display name" labelsize=12 labelAlignment=left outline=true outlineColor=white outlineTransparency=95 outlineWidth=10 background=false color=black dropShadow=false		stringdb	protein
stringdb:10090.ENSMUSP00000059389	Arhgap30	Cluster 2	Clustered	10.0	10090.ENSMUSP00000059389	Q640N3	false	10090.ENSMUSP00000059389	Q640N3	10090.ENSMUSP00000059389	Rho GTPase activating protein 30; GTPase-activating protein (GAP) for RAC1 and RHOA, but not for CDC42.	label: attribute="display name" labelsize=12 labelAlignment=left outline=true outlineColor=white outlineTransparency=95 outlineWidth=10 background=false color=black dropShadow=false		stringdb	protein
stringdb:10090.ENSMUSP00000035077	Ltf	Cluster 2	Clustered	10.129870129870131	10090.ENSMUSP00000035077	P08071	false	10090.ENSMUSP00000035077	P08071	10090.ENSMUSP00000035077	Lactotransferrin; Transferrins are iron binding transport proteins which can bind two Fe(3+) ions in association with the binding of an anion, usually bicarbonate.	label: attribute="display name" labelsize=12 labelAlignment=left outline=true outlineColor=white outlineTransparency=95 outlineWidth=10 background=false color=black dropShadow=false		stringdb	protein
stringdb:10090.ENSMUSP00000020702	Igfbp3	Cluster 4	Clustered	8.0	10090.ENSMUSP00000020702	P47878	false	10090.ENSMUSP00000020702	P47878	10090.ENSMUSP00000020702	Insulin-like growth factor binding protein 3; IGF-binding proteins prolong the half-life of the IGFs and have been shown to either inhibit or stimulate the growth promoting effects of the IGFs on cell culture. They alter the interaction of IGFs with their cell surface receptors. Also exhibits IGF-independent antiproliferative and apoptotic effects mediated by its receptor TMEM219/IGFBP-3R.	label: attribute="display name" labelsize=12 labelAlignment=left outline=true outlineColor=white outlineTransparency=95 outlineWidth=10 background=false color=black dropShadow=false		stringdb	protein
stringdb:10090.ENSMUSP00000059261	Pcmtd1		Unclustered	0.0	10090.ENSMUSP00000059261	P59913	false	10090.ENSMUSP00000059261	P59913	10090.ENSMUSP00000059261	protein-L-isoaspartate (D-aspartate) O-methyltransferase domain containing 1	label: attribute="display name" labelsize=12 labelAlignment=left outline=true outlineColor=white outlineTransparency=95 outlineWidth=10 background=false color=black dropShadow=false		stringdb	protein
stringdb:10090.ENSMUSP00000075690	Serpinb1a	Cluster 3	Clustered	13.26797385620915	10090.ENSMUSP00000075690	Q9D154	false	10090.ENSMUSP00000075690	Q9D154	10090.ENSMUSP00000075690	Serine (or cysteine) peptidase inhibitor, clade B, member 1a; Regulates the activity of the neutrophil proteases and thus, forms complexes with chymotrypsin, elastase, cathepsin G and proteinase-3; Belongs to the serpin family. Ov-serpin subfamily.	label: attribute="display name" labelsize=12 labelAlignment=left outline=true outlineColor=white outlineTransparency=95 outlineWidth=10 background=false color=black dropShadow=false		stringdb	protein
stringdb:10090.ENSMUSP00000074659	Klk1		Unclustered	4.0	10090.ENSMUSP00000074659	P15947	false	10090.ENSMUSP00000074659	P15947	10090.ENSMUSP00000074659	Glandular kallikrein K1; Glandular kallikreins cleave Met-Lys and Arg-Ser bonds in kininogen to release Lys-bradykinin.	label: attribute="display name" labelsize=12 labelAlignment=left outline=true outlineColor=white outlineTransparency=95 outlineWidth=10 background=false color=black dropShadow=false		stringdb	protein
stringdb:10090.ENSMUSP00000065940	Hmgb2		Unclustered	6.0	10090.ENSMUSP00000065940	P30681	false	10090.ENSMUSP00000065940	P30681	10090.ENSMUSP00000065940	High mobility group protein B2; Multifunctional protein with various roles in different cellular compartments. May act in a redox sensitive manner. In the nucleus is an abundant chromatin-associated non-histone protein involved in transcription, chromatin remodeling and V(D)J recombination and probably other processes. Binds DNA with a preference to non-canonical DNA structures such as single-str…	label: attribute="display name" labelsize=12 labelAlignment=left outline=true outlineColor=white outlineTransparency=95 outlineWidth=10 background=false color=black dropShadow=false		stringdb	protein
stringdb:10090.ENSMUSP00000099835	Sqstm1		Unclustered	3.2222222222222223	10090.ENSMUSP00000099835	Q64337	false	10090.ENSMUSP00000099835	Q64337	10090.ENSMUSP00000099835	Ubiquitin-binding protein p62; Autophagy receptor that interacts directly with both the cargo to become degraded and an autophagy modifier of the MAP1 LC3 family. Required both for the formation and autophagic degradation of polyubiquitin-containing bodies, called ALIS (aggresome-like induced structures) and links ALIS to the autophagic machinery. Involved in midbody ring degradation (By similari…	label: attribute="display name" labelsize=12 labelAlignment=left outline=true outlineColor=white outlineTransparency=95 outlineWidth=10 background=false color=black dropShadow=false		stringdb	protein
stringdb:10090.ENSMUSP00000030313	Caap1		Unclustered	0.0	10090.ENSMUSP00000030313	Q8VDY9	false	10090.ENSMUSP00000030313	Q8VDY9	10090.ENSMUSP00000030313	Caspase activity and apoptosis inhibitor 1; Anti-apoptotic protein that modulates a caspase-10 dependent mitochondrial caspase-3/9 feedback amplification loop.	label: attribute="display name" labelsize=12 labelAlignment=left outline=true outlineColor=white outlineTransparency=95 outlineWidth=10 background=false color=black dropShadow=false		stringdb	protein
stringdb:10090.ENSMUSP00000033941	Plat	Cluster 5	Clustered	7.2	10090.ENSMUSP00000033941	P11214	false	10090.ENSMUSP00000033941	P11214	10090.ENSMUSP00000033941	Tissue-type plasminogen activator; Converts the abundant, but inactive, zymogen plasminogen to plasmin by hydrolyzing a single Arg-Val bond in plasminogen. By controlling plasmin-mediated proteolysis, it plays an important role in tissue remodeling and degradation, in cell migration and many other physiopathological events; Belongs to the peptidase S1 family.	label: attribute="display name" labelsize=12 labelAlignment=left outline=true outlineColor=white outlineTransparency=95 outlineWidth=10 background=false color=black dropShadow=false		stringdb	protein
stringdb:10090.ENSMUSP00000131010	Sphk1		Unclustered	3.0	10090.ENSMUSP00000131010	Q8CI15	false	10090.ENSMUSP00000131010	Q8CI15	10090.ENSMUSP00000131010	Sphingosine kinase 1; Catalyzes the phosphorylation of sphingosine to form sphingosine 1-phosphate (SPP), a lipid mediator with both intra- and extracellular functions. Also acts on D-erythro- sphingosine and to a lesser extent sphinganine, but not other lipids, such as D,L-threo-dihydrosphingosine, N,N- dimethylsphingosine, diacylglycerol, ceramide, or phosphatidylinositol.	label: attribute="display name" labelsize=12 labelAlignment=left outline=true outlineColor=white outlineTransparency=95 outlineWidth=10 background=false color=black dropShadow=false		stringdb	protein
stringdb:10090.ENSMUSP00000028356	Cd302		Unclustered	0.0	10090.ENSMUSP00000028356	Q9DCG2	false	10090.ENSMUSP00000028356	Q9DCG2	10090.ENSMUSP00000028356	Type I transmembrane C-type lectin receptor DCL-1; Potential multifunctional C-type lectin receptor that may play roles in endocytosis and phagocytosis as well as in cell adhesion and migration.	label: attribute="display name" labelsize=12 labelAlignment=left outline=true outlineColor=white outlineTransparency=95 outlineWidth=10 background=false color=black dropShadow=false		stringdb	protein
stringdb:10090.ENSMUSP00000045816	Hist1h1c		Unclustered	0.0	10090.ENSMUSP00000045816	P15864	false	10090.ENSMUSP00000045816	P15864	10090.ENSMUSP00000045816	Histone cluster 1, H1c; Histone H1 protein binds to linker DNA between nucleosomes forming the macromolecular structure known as the chromatin fiber. Histones H1 are necessary for the condensation of nucleosome chains into higher-order structured fibers. Acts also as a regulator of individual gene transcription through chromatin remodeling, nucleosome spacing and DNA methylation (By similarity).	label: attribute="display name" labelsize=12 labelAlignment=left outline=true outlineColor=white outlineTransparency=95 outlineWidth=10 background=false color=black dropShadow=false		stringdb	protein
stringdb:10090.ENSMUSP00000128090	Tgm1		Unclustered	2.0	10090.ENSMUSP00000128090	Q9JLF6	false	10090.ENSMUSP00000128090	Q9JLF6	10090.ENSMUSP00000128090	Protein-glutamine gamma-glutamyltransferase K; Catalyzes the cross-linking of proteins and the conjugation of polyamines to proteins. Responsible for cross- linking epidermal proteins during formation of the stratum corneum. Involved in cell proliferation (By similarity); Belongs to the transglutaminase superfamily. Transglutaminase family.	label: attribute="display name" labelsize=12 labelAlignment=left outline=true outlineColor=white outlineTransparency=95 outlineWidth=10 background=false color=black dropShadow=false		stringdb	protein
stringdb:10090.ENSMUSP00000039245	Pcdh18		Unclustered	0.0	10090.ENSMUSP00000039245	Q8VHR0	false	10090.ENSMUSP00000039245	Q8VHR0	10090.ENSMUSP00000039245	Protocadherin 18; Potential calcium-dependent cell-adhesion protein.	label: attribute="display name" labelsize=12 labelAlignment=left outline=true outlineColor=white outlineTransparency=95 outlineWidth=10 background=false color=black dropShadow=false		stringdb	protein
stringdb:10090.ENSMUSP00000051368	Ltb4r1		Unclustered	4.761904761904762	10090.ENSMUSP00000051368	O88855	false	10090.ENSMUSP00000051368	O88855	10090.ENSMUSP00000051368	Leukotriene B4 receptor 1; Receptor for leukotriene B4, a potent chemoattractant involved in inflammation and immune response; Belongs to the G-protein coupled receptor 1 family.	label: attribute="display name" labelsize=12 labelAlignment=left outline=true outlineColor=white outlineTransparency=95 outlineWidth=10 background=false color=black dropShadow=false		stringdb	protein
stringdb:10090.ENSMUSP00000031419	Fam216a		Unclustered	0.0	10090.ENSMUSP00000031419	Q9DB54	false	10090.ENSMUSP00000031419	Q9DB54	10090.ENSMUSP00000031419	Family with sequence similarity 216, member A; Belongs to the FAM216 family.	label: attribute="display name" labelsize=12 labelAlignment=left outline=true outlineColor=white outlineTransparency=95 outlineWidth=10 background=false color=black dropShadow=false		stringdb	protein
stringdb:10090.ENSMUSP00000003044	Pnkp		Unclustered	0.0	10090.ENSMUSP00000003044	Q9JLV6	false	10090.ENSMUSP00000003044	Q9JLV6	10090.ENSMUSP00000003044	Bifunctional polynucleotide phosphatase/kinase; Plays a key role in the repair of DNA damage, functioning as part of both the non-homologous end-joining (NHEJ) and base excision repair (BER) pathways. Through its two catalytic activities, PNK ensures that DNA termini are compatible with extension and ligation by either removing 3'-phosphates from, or by phosphorylating 5'-hydroxyl groups on, the …	label: attribute="display name" labelsize=12 labelAlignment=left outline=true outlineColor=white outlineTransparency=95 outlineWidth=10 background=false color=black dropShadow=false		stringdb	protein
stringdb:10090.ENSMUSP00000029574	Vcam1	Cluster 2	Clustered	12.2	10090.ENSMUSP00000029574	P29533	false	10090.ENSMUSP00000029574	P29533	10090.ENSMUSP00000029574	Vascular cell adhesion molecule 1; Important in cell-cell recognition. Appears to function in leukocyte-endothelial cell adhesion. Interacts with integrin alpha-4/beta-1 (ITGA4/ITGB1) on leukocytes, and mediates both adhesion and signal transduction. The VCAM1/ITGA4/ITGB1 interaction may play a pathophysiologic role both in immune responses and in leukocyte emigration to sites of inflammation.	label: attribute="display name" labelsize=12 labelAlignment=left outline=true outlineColor=white outlineTransparency=95 outlineWidth=10 background=false color=black dropShadow=false		stringdb	protein
stringdb:10090.ENSMUSP00000004378	Eno2	Cluster 6	Clustered	3.0	10090.ENSMUSP00000004378	P17183	false	10090.ENSMUSP00000004378	P17183	10090.ENSMUSP00000004378	2-phospho-D-glycerate hydro-lyase; Has neurotrophic and neuroprotective properties on a broad spectrum of central nervous system (CNS) neurons. Binds, in a calcium-dependent manner, to cultured neocortical neurons and promotes cell survival (By similarity); Belongs to the enolase family.	label: attribute="display name" labelsize=12 labelAlignment=left outline=true outlineColor=white outlineTransparency=95 outlineWidth=10 background=false color=black dropShadow=false		stringdb	protein
stringdb:10090.ENSMUSP00000071035	Smad1	Cluster 11	Clustered	2.4	10090.ENSMUSP00000071035	P70340	false	10090.ENSMUSP00000071035	P70340	10090.ENSMUSP00000071035	Mothers against decapentaplegic homolog 1; Transcriptional modulator activated by BMP (bone morphogenetic proteins) type 1 receptor kinase. SMAD1 is a receptor-regulated SMAD (R-SMAD) (By similarity). May play a role in the initiation and maintenance of spermatogenesis. SMAD1/OAZ1/PSMB4 complex mediates the degradation of the CREBBP/EP300 repressor SNIP1 (By similarity). May act synergistically w…	label: attribute="display name" labelsize=12 labelAlignment=left outline=true outlineColor=white outlineTransparency=95 outlineWidth=10 background=false color=black dropShadow=false		stringdb	protein
stringdb:10090.ENSMUSP00000112688	Samd9l	Cluster 1	Clustered	17.532467532467532	10090.ENSMUSP00000112688	Q69Z37	false	10090.ENSMUSP00000112688	Q69Z37	10090.ENSMUSP00000112688	Sterile alpha motif domain-containing protein 9-like; May be involved in endosome fusion. Mediates down- regulation of growth factor signaling via internalization of growth factor receptors.	label: attribute="display name" labelsize=12 labelAlignment=left outline=true outlineColor=white outlineTransparency=95 outlineWidth=10 background=false color=black dropShadow=false		stringdb	protein
stringdb:10090.ENSMUSP00000074661	Kif21b		Unclustered	0.0	10090.ENSMUSP00000074661	Q9QXL1	false	10090.ENSMUSP00000074661	Q9QXL1	10090.ENSMUSP00000074661	Kinesin-like protein KIF21B; Plus-end directed microtubule-dependent motor protein which displays processive activity. Is involved in regulation of microtubule dynamics, synapse function and neuronal morphology, including dendritic tree branching and spine formation. Plays a role in lerning and memory. Involved in delivery of gamma-aminobutyric acid (GABA(A)) receptor to cell surface.	label: attribute="display name" labelsize=12 labelAlignment=left outline=true outlineColor=white outlineTransparency=95 outlineWidth=10 background=false color=black dropShadow=false		stringdb	protein
stringdb:10090.ENSMUSP00000110389	Pstpip2		Unclustered	1.6666666666666667	10090.ENSMUSP00000110389	Q99M15	false	10090.ENSMUSP00000110389	Q99M15	10090.ENSMUSP00000110389	Macrophage actin-associated tyrosine-phosphorylated protein; Binds to F-actin. May be involved in regulation of the actin cytoskeleton.	label: attribute="display name" labelsize=12 labelAlignment=left outline=true outlineColor=white outlineTransparency=95 outlineWidth=10 background=false color=black dropShadow=false		stringdb	protein
stringdb:10090.ENSMUSP00000006679	Prtn3	Cluster 2	Clustered	10.85897435897436	10090.ENSMUSP00000006679	Q61096	false	10090.ENSMUSP00000006679	Q61096	10090.ENSMUSP00000006679	Myeloblastin; Serine protease that degrades elastin, fibronectin, laminin, vitronectin, and collagen types I, III, and IV (in vitro). By cleaving and activating receptor F2RL1/PAR-2, enhances endothelial cell barrier function and thus vascular integrity during neutrophil transendothelial migration. May play a role in neutrophil transendothelial migration, probably when associated with CD177; Belo…	label: attribute="display name" labelsize=12 labelAlignment=left outline=true outlineColor=white outlineTransparency=95 outlineWidth=10 background=false color=black dropShadow=false		stringdb	protein
stringdb:10090.ENSMUSP00000045803	Ptpn7		Unclustered	2.0	10090.ENSMUSP00000045803	Q8BUM3	false	10090.ENSMUSP00000045803	Q8BUM3	10090.ENSMUSP00000045803	Protein tyrosine phosphatase, non-receptor type 7; May play a role in the regulation of T and B-lymphocyte development and signal transduction; Belongs to the protein-tyrosine phosphatase family. Non-receptor class subfamily.	label: attribute="display name" labelsize=12 labelAlignment=left outline=true outlineColor=white outlineTransparency=95 outlineWidth=10 background=false color=black dropShadow=false		stringdb	protein
stringdb:10090.ENSMUSP00000102512	Cxcr2	Cluster 3	Clustered	14.779411764705884	10090.ENSMUSP00000102512	P35343	false	10090.ENSMUSP00000102512	P35343	10090.ENSMUSP00000102512	High affinity interleukin-8 receptor B; Receptor for interleukin-8 which is a powerful neutrophil chemotactic factor. Binding of IL-8 to the receptor causes activation of neutrophils. This response is mediated via a G-protein that activates a phosphatidylinositol-calcium second messenger system. Binds to IL-8 with high affinity. Also binds with high affinity to CXCL3, GRO/MGSA and NAP-2.	label: attribute="display name" labelsize=12 labelAlignment=left outline=true outlineColor=white outlineTransparency=95 outlineWidth=10 background=false color=black dropShadow=false		stringdb	protein
stringdb:10090.ENSMUSP00000099979	Smc2	Cluster 10	Seed	4.0	10090.ENSMUSP00000099979	Q8CG48	false	10090.ENSMUSP00000099979	Q8CG48	10090.ENSMUSP00000099979	Structural maintenance of chromosomes protein 2; Central component of the condensin complex, a complex required for conversion of interphase chromatin into mitotic-like condense chromosomes. The condensin complex probably introduces positive supercoils into relaxed DNA in the presence of type I topoisomerases and converts nicked DNA into positive knotted forms in the presence of type II topoisome…	label: attribute="display name" labelsize=12 labelAlignment=left outline=true outlineColor=white outlineTransparency=95 outlineWidth=10 background=false color=black dropShadow=false		stringdb	protein
stringdb:10090.ENSMUSP00000020970	Rsad2	Cluster 1	Clustered	17.885057471264368	10090.ENSMUSP00000020970	Q8CBB9	false	10090.ENSMUSP00000020970	Q8VHM2	10090.ENSMUSP00000020970	Virus inhibitory protein, endoplasmic reticulum-associated, interferon-inducible; Interferon-inducible iron-sulfur (4FE-4S) cluster- binding antiviral protein which plays a major role in the cell antiviral state induced by type I and type II interferon. Can inhibit a wide range of viruses, including west Nile virus (WNV), dengue virus, sindbis virus, influenza A virus, sendai virus and vesicular …	label: attribute="display name" labelsize=12 labelAlignment=left outline=true outlineColor=white outlineTransparency=95 outlineWidth=10 background=false color=black dropShadow=false		stringdb	protein
stringdb:10090.ENSMUSP00000074436	Hp	Cluster 2	Clustered	11.604395604395604	10090.ENSMUSP00000074436	Q61646	false	10090.ENSMUSP00000074436	Q61646	10090.ENSMUSP00000074436	Haptoglobin; As a result of hemolysis, hemoglobin is found to accumulate in the kidney and is secreted in the urine. Haptoglobin captures, and combines with free plasma hemoglobin to allow hepatic recycling of heme iron and to prevent kidney damage. Haptoglobin also acts as an antioxidant, has antibacterial activity and plays a role in modulating many aspects of the acute phase response. Hemoglob…	label: attribute="display name" labelsize=12 labelAlignment=left outline=true outlineColor=white outlineTransparency=95 outlineWidth=10 background=false color=black dropShadow=false		stringdb	protein
stringdb:10090.ENSMUSP00000060394	Rcan1		Unclustered	0.0	10090.ENSMUSP00000060394	Q9JHG6	false	10090.ENSMUSP00000060394	Q9JHG6	10090.ENSMUSP00000060394	Myocyte-enriched calcineurin-interacting protein 1; Inhibits calcineurin-dependent transcriptional responses by binding to the catalytic domain of calcineurin A. Could play a role during central nervous system development.	label: attribute="display name" labelsize=12 labelAlignment=left outline=true outlineColor=white outlineTransparency=95 outlineWidth=10 background=false color=black dropShadow=false		stringdb	protein
stringdb:10090.ENSMUSP00000029421	Ptx3	Cluster 4	Clustered	8.836363636363636	10090.ENSMUSP00000029421	P48759	false	10090.ENSMUSP00000029421	P48759	10090.ENSMUSP00000029421	Tumor necrosis factor-inducible gene 14 protein; Plays a role in the regulation of innate resistance to pathogens, inflammatory reactions, possibly clearance of self- components and female fertility.	label: attribute="display name" labelsize=12 labelAlignment=left outline=true outlineColor=white outlineTransparency=95 outlineWidth=10 background=false color=black dropShadow=false		stringdb	protein
stringdb:10090.ENSMUSP00000027243	Il1r2		Unclustered	5.621212121212121	10090.ENSMUSP00000027243	P27931	false	10090.ENSMUSP00000027243	P27931	10090.ENSMUSP00000027243	CD121 antigen-like family member B; Non-signaling receptor for IL1A, IL1B and IL1RN. Reduces IL1B activities. Serves as a decoy receptor by competetive binding to IL1B and preventing its binding to IL1R1. Also modulates cellular response through non-signaling association with IL1RAP after binding to IL1B. IL1R2 (membrane and secreted forms) preferentially binds IL1B and poorly IL1A and IL1RN. The…	label: attribute="display name" labelsize=12 labelAlignment=left outline=true outlineColor=white outlineTransparency=95 outlineWidth=10 background=false color=black dropShadow=false		stringdb	protein
stringdb:10090.ENSMUSP00000027241	Il1r1	Cluster 2	Clustered	10.266666666666667	10090.ENSMUSP00000027241	P13504	false	10090.ENSMUSP00000027241	P13504	10090.ENSMUSP00000027241	CD121 antigen-like family member A; Receptor for IL1A, IL1B and IL1RN. After binding to interleukin-1 associates with the coreceptor IL1RAP to form the high affinity interleukin-1 receptor complex which mediates interleukin-1-dependent activation of NF-kappa-B, MAPK and other pathways. Signaling involves the recruitment of adapter molecules such as TOLLIP, MYD88, and IRAK1 or IRAK2 via the respec…	label: attribute="display name" labelsize=12 labelAlignment=left outline=true outlineColor=white outlineTransparency=95 outlineWidth=10 background=false color=black dropShadow=false		stringdb	protein
stringdb:10090.ENSMUSP00000076733	Klk1b22		Unclustered	4.0	10090.ENSMUSP00000076733	P15948	false	10090.ENSMUSP00000076733	P15948	10090.ENSMUSP00000076733	Epidermal growth factor-binding protein type A; Glandular kallikreins cleave Met-Lys and Arg-Ser bonds in kininogen to release Lys-bradykinin.	label: attribute="display name" labelsize=12 labelAlignment=left outline=true outlineColor=white outlineTransparency=95 outlineWidth=10 background=false color=black dropShadow=false		stringdb	protein
stringdb:10090.ENSMUSP00000028337	Lrrc26		Unclustered	0.0	10090.ENSMUSP00000028337	Q91W20	false	10090.ENSMUSP00000028337	Q91W20	10090.ENSMUSP00000028337	BK channel auxiliary gamma subunit LRRC26; Auxiliary protein of the large-conductance, voltage and calcium-activated potassium channel (BK alpha). Required for the conversion of BK alpha channels from a high-voltage to a low- voltage activated channel type in non-excitable cells. These are characterized by negative membrane voltages and constant low levels of calcium (By similarity).	label: attribute="display name" labelsize=12 labelAlignment=left outline=true outlineColor=white outlineTransparency=95 outlineWidth=10 background=false color=black dropShadow=false		stringdb	protein
stringdb:10090.ENSMUSP00000111345	Lztr1		Unclustered	0.0	10090.ENSMUSP00000111345	Q9CQ33	false	10090.ENSMUSP00000111345	Q9CQ33	10090.ENSMUSP00000111345	Leucine-zipper-like transcriptional regulator, 1; Probable transcriptional regulator that may play a crucial role in embryogenesis.	label: attribute="display name" labelsize=12 labelAlignment=left outline=true outlineColor=white outlineTransparency=95 outlineWidth=10 background=false color=black dropShadow=false		stringdb	protein
stringdb:10090.ENSMUSP00000019997	Tnfaip3	Cluster 2	Clustered	10.057142857142857	10090.ENSMUSP00000019997	Q60769	false	10090.ENSMUSP00000019997	Q60769	10090.ENSMUSP00000019997	Tumor necrosis factor, alpha-induced protein 3; Ubiquitin-editing enzyme that contains both ubiquitin ligase and deubiquitinase activities. Involved in immune and inflammatory responses signaled by cytokines, such as TNF-alpha and IL-1 beta, or pathogens via Toll-like receptors (TLRs) through terminating NF-kappa-B activity. Essential component of a ubiquitin-editing protein complex, comprising a…	label: attribute="display name" labelsize=12 labelAlignment=left outline=true outlineColor=white outlineTransparency=95 outlineWidth=10 background=false color=black dropShadow=false		stringdb	protein
stringdb:10090.ENSMUSP00000039586	Serpine1	Cluster 2	Clustered	11.706349206349207	10090.ENSMUSP00000039586	P22777	false	10090.ENSMUSP00000039586	P22777	10090.ENSMUSP00000039586	Serine (or cysteine) peptidase inhibitor, clade E, member 1; Serine protease inhibitor. This inhibitor acts as 'bait' for tissue plasminogen activator, urokinase, protein C and matriptase-3/TMPRSS7. Its rapid interaction with PLAT may function as a major control point in the regulation of fibrinolysis (By similarity).	label: attribute="display name" labelsize=12 labelAlignment=left outline=true outlineColor=white outlineTransparency=95 outlineWidth=10 background=false color=black dropShadow=false		stringdb	protein
stringdb:10090.ENSMUSP00000055823	Pstpip1		Unclustered	2.7	10090.ENSMUSP00000055823	P97814	false	10090.ENSMUSP00000055823	P97814	10090.ENSMUSP00000055823	Proline-serine-threonine phosphatase-interacting protein 1; Involved in regulation of the actin cytoskeleton. May regulate WAS actin-bundling activity. Bridges the interaction between ABL1 and PTPN18 leading to ABL1 dephosphorylation. May play a role as a scaffold protein between PTPN12 and WAS and allow PTPN12 to dephosphorylate WAS. Has the potential to physically couple CD2 and CD2AP to WAS. A…	label: attribute="display name" labelsize=12 labelAlignment=left outline=true outlineColor=white outlineTransparency=95 outlineWidth=10 background=false color=black dropShadow=false		stringdb	protein
stringdb:10090.ENSMUSP00000134550	H2-Q6		Unclustered	4.0	10090.ENSMUSP00000134550	P14430	false	10090.ENSMUSP00000134550	P14430	10090.ENSMUSP00000134550	H-2 class I histocompatibility antigen, Q8 alpha chain; Involved in the presentation of foreign antigens to the immune system.	label: attribute="display name" labelsize=12 labelAlignment=left outline=true outlineColor=white outlineTransparency=95 outlineWidth=10 background=false color=black dropShadow=false		stringdb	protein
stringdb:10090.ENSMUSP00000027012	Casp4		Unclustered	5.010526315789473	10090.ENSMUSP00000027012	P70343	false	10090.ENSMUSP00000027012	P70343	10090.ENSMUSP00000027012	Caspase 4, apoptosis-related cysteine peptidase; Proinflammatory caspase. Essential effector of NLRP3 inflammasome- dependent CASP1 activation and IL1B and IL18 secretion in response to non-canonical activators, such as UVB radiation, cholera enterotoxin subunit B and cytosolic LPS, as well as infection with Gram-negative bacteria. Independently of NLRP3 inflammasome and CASP1, promotes pyroptosi…	label: attribute="display name" labelsize=12 labelAlignment=left outline=true outlineColor=white outlineTransparency=95 outlineWidth=10 background=false color=black dropShadow=false		stringdb	protein
stringdb:10090.ENSMUSP00000109144	Kdr	Cluster 3	Clustered	13.81578947368421	10090.ENSMUSP00000109144	P35918	false	10090.ENSMUSP00000109144	P35918	10090.ENSMUSP00000109144	Vascular endothelial growth factor receptor 2; Tyrosine-protein kinase that acts as a cell-surface receptor for VEGFA, VEGFC and VEGFD. Plays an essential role in the regulation of angiogenesis, vascular development, vascular permeability, and embryonic hematopoiesis. Promotes proliferation, survival, migration and differentiation of endothelial cells. Promotes reorganization of the actin cytoske…	label: attribute="display name" labelsize=12 labelAlignment=left outline=true outlineColor=white outlineTransparency=95 outlineWidth=10 background=false color=black dropShadow=false		stringdb	protein
stringdb:10090.ENSMUSP00000006697	Itih3	Cluster 4	Clustered	8.0	10090.ENSMUSP00000006697	Q61704	false	10090.ENSMUSP00000006697	Q61704	10090.ENSMUSP00000006697	Inter-alpha trypsin inhibitor, heavy chain 3; May act as a carrier of hyaluronan in serum or as a binding protein between hyaluronan and other matrix protein, including those on cell surfaces in tissues to regulate the localization, synthesis and degradation of hyaluronan which are essential to cells undergoing biological processes.	label: attribute="display name" labelsize=12 labelAlignment=left outline=true outlineColor=white outlineTransparency=95 outlineWidth=10 background=false color=black dropShadow=false		stringdb	protein
stringdb:10090.ENSMUSP00000050374	Sfn		Unclustered	0.4	10090.ENSMUSP00000050374	O70456	false	10090.ENSMUSP00000050374	O70456	10090.ENSMUSP00000050374	14-3-3 protein sigma; Adapter protein implicated in the regulation of a large spectrum of both general and specialized signaling pathways. Binds to a large number of partners, usually by recognition of a phosphoserine or phosphothreonine motif. Binding generally results in the modulation of the activity of the binding partner. When bound to KRT17, regulates protein synthesis and epithelial cell g…	label: attribute="display name" labelsize=12 labelAlignment=left outline=true outlineColor=white outlineTransparency=95 outlineWidth=10 background=false color=black dropShadow=false		stringdb	protein
stringdb:10090.ENSMUSP00000028467	Prg2		Unclustered	1.6666666666666667	10090.ENSMUSP00000028467	Q61878	false	10090.ENSMUSP00000028467	Q61878	10090.ENSMUSP00000028467	Proteoglycan 2, bone marrow; Cytotoxin and helminthotoxin. MBP also induces non- cytolytic histamine release from basophils. It is involved in antiparasitic defense mechanisms and immune hypersensitivity reactions (By similarity).	label: attribute="display name" labelsize=12 labelAlignment=left outline=true outlineColor=white outlineTransparency=95 outlineWidth=10 background=false color=black dropShadow=false		stringdb	protein
stringdb:10090.ENSMUSP00000028466	Prg3		Unclustered	0.6666666666666666	10090.ENSMUSP00000028466	Q9JL95	false	10090.ENSMUSP00000028466	Q9JL95	10090.ENSMUSP00000028466	Eosinophil major basic protein 2; Possesses similar cytotoxic and cytostimulatory activities to PRG2/MBP.	label: attribute="display name" labelsize=12 labelAlignment=left outline=true outlineColor=white outlineTransparency=95 outlineWidth=10 background=false color=black dropShadow=false		stringdb	protein
stringdb:10090.ENSMUSP00000050497	Epx		Unclustered	1.6666666666666667	10090.ENSMUSP00000050497	P49290	false	10090.ENSMUSP00000050497	P49290	10090.ENSMUSP00000050497	Eosinophil peroxidase; Mediates tyrosine nitration of secondary granule proteins in mature resting eosinophils; Belongs to the peroxidase family. XPO subfamily.	label: attribute="display name" labelsize=12 labelAlignment=left outline=true outlineColor=white outlineTransparency=95 outlineWidth=10 background=false color=black dropShadow=false		stringdb	protein
stringdb:10090.ENSMUSP00000020629	Gfpt2		Unclustered	2.0	10090.ENSMUSP00000020629	Q9Z2Z9	false	10090.ENSMUSP00000020629	Q9Z2Z9	10090.ENSMUSP00000020629	Glutamine--fructose-6-phosphate aminotransferase [isomerizing] 2; Controls the flux of glucose into the hexosamine pathway. Most likely involved in regulating the availability of precursors for N- and O-linked glycosylation of proteins.	label: attribute="display name" labelsize=12 labelAlignment=left outline=true outlineColor=white outlineTransparency=95 outlineWidth=10 background=false color=black dropShadow=false		stringdb	protein
stringdb:10090.ENSMUSP00000110126	Il1rn	Cluster 3	Clustered	13.883333333333333	10090.ENSMUSP00000110126	P25085	false	10090.ENSMUSP00000110126	P25085	10090.ENSMUSP00000110126	Interleukin-1 receptor antagonist protein; Inhibits the activity of interleukin-1 by binding to receptor IL1R1 and preventing its association with the coreceptor IL1RAP for signaling. Has no interleukin-1 like activity; Belongs to the IL-1 family.	label: attribute="display name" labelsize=12 labelAlignment=left outline=true outlineColor=white outlineTransparency=95 outlineWidth=10 background=false color=black dropShadow=false		stringdb	protein
stringdb:10090.ENSMUSP00000089805	Ptprb		Unclustered	2.0	10090.ENSMUSP00000089805	B2RU80	false	10090.ENSMUSP00000089805	B2RU80	10090.ENSMUSP00000089805	Vascular endothelial protein tyrosine phosphatase; Plays an important role in blood vessel remodeling and angiogenesis. Not necessary for the initial formation of blood vessels, but is essential for their maintenance and remodeling. Can induce dephosphorylation of TEK/TIE2, CDH5/VE-cadherin and KDR/VEGFR-2. Regulates angiopoietin-TIE2 signaling in endothelial cells. Acts as a negative regulator o…	label: attribute="display name" labelsize=12 labelAlignment=left outline=true outlineColor=white outlineTransparency=95 outlineWidth=10 background=false color=black dropShadow=false		stringdb	protein
stringdb:10090.ENSMUSP00000037172	Zc3h12a		Unclustered	6.0	10090.ENSMUSP00000037172	Q5D1E7	false	10090.ENSMUSP00000037172	Q5D1E7	10090.ENSMUSP00000037172	Monocyte chemotactic protein-induced protein 1; Endoribonuclease involved in various biological functions such as cellular inflammatory response and immune homeostasis, glial differentiation of neuroprogenitor cells, cell death of cardiomyocytes, adipogenesis and angiogenesis. Functions as an endoribonuclease involved in mRNA decay. Modulates the inflammatory response by promoting the degradation…	label: attribute="display name" labelsize=12 labelAlignment=left outline=true outlineColor=white outlineTransparency=95 outlineWidth=10 background=false color=black dropShadow=false		stringdb	protein
