# Supplementary material for: Integrative proteomic profiling of lung tissues and blood in acute respiratory distress syndrome
Source: Front Immunol. 2023 May 1;14:1158951. doi: 10.3389/fimmu.2023.1158951 (PMC10184823; doi:10.3389/fimmu.2023.1158951)
Supplement: Supplementary file 1 [file DataSheet_1.zip › Data Sheet 1/Supplemental Table 2. STRING network serum default node.csv]

@id	display name	MCODE::Clusters (1)	MCODE::Node Status (1)	MCODE::Score (1)	name	query term	selected	shared name	stringdb::canonical name	stringdb::database identifier	stringdb::description	stringdb::enhancedLabel Passthrough	stringdb::full name	stringdb::namespace	stringdb::node type	stringdb::species	stringdb::structures
stringdb:10090.ENSMUSP00000084918	Aldh1a1		Unclustered	5.785714285714286	10090.ENSMUSP00000084918	P24549	false	10090.ENSMUSP00000084918	P24549	10090.ENSMUSP00000084918	Aldehyde dehydrogenase family 1, subfamily A1; Can convert/oxidize retinaldehyde to retinoic acid. Binds free retinal and cellular retinol-binding protein-bound retinal (By similarity). May have a broader specificity and oxidize other aldehydes in vivo (By similarity).	label: attribute="display name" labelsize=12 labelAlignment=left outline=true outlineColor=white outlineTransparency=95 outlineWidth=10 background=false color=black dropShadow=false		stringdb	protein	Mus musculus
stringdb:10090.ENSMUSP00000022369	Vcl	Cluster 8	Clustered	6.666666666666667	10090.ENSMUSP00000022369	Q64727	false	10090.ENSMUSP00000022369	Q64727	10090.ENSMUSP00000022369	Metavinculin; Actin filament (F-actin)-binding protein involved in cell-matrix adhesion and cell-cell adhesion. Regulates cell- surface E-cadherin expression and potentiates mechanosensing by the E-cadherin complex. May also play important roles in cell morphology and locomotion (By similarity); Belongs to the vinculin/alpha-catenin family.	label: attribute="display name" labelsize=12 labelAlignment=left outline=true outlineColor=white outlineTransparency=95 outlineWidth=10 background=false color=black dropShadow=false		stringdb	protein	Mus musculus	5Y04
stringdb:10090.ENSMUSP00000027810	Fh1	Cluster 1	Clustered	10.576923076923077	10090.ENSMUSP00000027810	P97807	false	10090.ENSMUSP00000027810	P97807	10090.ENSMUSP00000027810	Fumarate hydratase, mitochondrial; Fumarate hydratase 1	label: attribute="display name" labelsize=12 labelAlignment=left outline=true outlineColor=white outlineTransparency=95 outlineWidth=10 background=false color=black dropShadow=false		stringdb	protein	Mus musculus
stringdb:10090.ENSMUSP00000005923	Psmb4	Cluster 2	Clustered	8.454545454545455	10090.ENSMUSP00000005923	P99026	false	10090.ENSMUSP00000005923	P99026	10090.ENSMUSP00000005923	Proteasome (prosome, macropain) subunit, beta type 4; Component of the 20S core proteasome complex involved in the proteolytic degradation of most intracellular proteins. This complex plays numerous essential roles within the cell by associating with different regulatory particles. Associated with two 19S regulatory particles, forms the 26S proteasome and thus participates in the ATP-dependent de…	label: attribute="display name" labelsize=12 labelAlignment=left outline=true outlineColor=white outlineTransparency=95 outlineWidth=10 background=false color=black dropShadow=false		stringdb	protein	Mus musculus
stringdb:10090.ENSMUSP00000035551	Avp		Unclustered	2.0	10090.ENSMUSP00000035551	P35455	false	10090.ENSMUSP00000035551	P35455	10090.ENSMUSP00000035551	Vasopressin-neurophysin 2-copeptin; Neurophysin 2 specifically binds vasopressin; Belongs to the vasopressin/oxytocin family.	label: attribute="display name" labelsize=12 labelAlignment=left outline=true outlineColor=white outlineTransparency=95 outlineWidth=10 background=false color=black dropShadow=false		stringdb	protein	Mus musculus
stringdb:10090.ENSMUSP00000027377	Igfbp5		Unclustered	4.0	10090.ENSMUSP00000027377	Q07079	false	10090.ENSMUSP00000027377	Q07079	10090.ENSMUSP00000027377	Insulin-like growth factor binding protein 5; IGF-binding proteins prolong the half-life of the IGFs and have been shown to either inhibit or stimulate the growth promoting effects of the IGFs on cell culture. They alter the interaction of IGFs with their cell surface receptors.	label: attribute="display name" labelsize=12 labelAlignment=left outline=true outlineColor=white outlineTransparency=95 outlineWidth=10 background=false color=black dropShadow=false		stringdb	protein	Mus musculus
stringdb:10090.ENSMUSP00000034586	Apoc3	Cluster 1	Seed	13.0	10090.ENSMUSP00000034586	P33622	false	10090.ENSMUSP00000034586	P33622	10090.ENSMUSP00000034586	Apolipoprotein C-III; Component of triglyceride-rich very low density lipoproteins (VLDL) and high density lipoproteins (HDL) in plasma. Plays a multifaceted role in triglyceride homeostasis. Intracellularly, promotes hepatic very low density lipoprotein 1 (VLDL1) assembly and secretion; extracellularly, attenuates hydrolysis and clearance of triglyceride-rich lipoproteins (TRLs). Impairs the lip…	label: attribute="display name" labelsize=12 labelAlignment=left outline=true outlineColor=white outlineTransparency=95 outlineWidth=10 background=false color=black dropShadow=false		stringdb	protein	Mus musculus
stringdb:10090.ENSMUSP00000060169	Igfals		Unclustered	3.0	10090.ENSMUSP00000060169	P70389	false	10090.ENSMUSP00000060169	P70389	10090.ENSMUSP00000060169	Insulin-like growth factor-binding protein complex acid labile subunit; May have an important role in regulating the access of circulating IGFs to the tissues.	label: attribute="display name" labelsize=12 labelAlignment=left outline=true outlineColor=white outlineTransparency=95 outlineWidth=10 background=false color=black dropShadow=false		stringdb	protein	Mus musculus
stringdb:10090.ENSMUSP00000023450	Serpind1	Cluster 5	Clustered	5.166666666666667	10090.ENSMUSP00000023450	P49182	false	10090.ENSMUSP00000023450	P49182	10090.ENSMUSP00000023450	Serine (or cysteine) peptidase inhibitor, clade D, member 1; Thrombin inhibitor activated by the glycosaminoglycans, heparin or dermatan sulfate. In the presence of the latter, HC-II becomes the predominant thrombin inhibitor in place of antithrombin III (AT). Also inhibits chymotrypsin, but in a glycosaminoglycan-independent manner; Belongs to the serpin family.	label: attribute="display name" labelsize=12 labelAlignment=left outline=true outlineColor=white outlineTransparency=95 outlineWidth=10 background=false color=black dropShadow=false		stringdb	protein	Mus musculus
stringdb:10090.ENSMUSP00000025196	Psmb8	Cluster 2	Clustered	8.454545454545455	10090.ENSMUSP00000025196	P28063	false	10090.ENSMUSP00000025196	P28063	10090.ENSMUSP00000025196	Proteasome (prosome, macropain) subunit, beta type 8 (large multifunctional peptidase 7); The proteasome is a multicatalytic proteinase complex which is characterized by its ability to cleave peptides with Arg, Phe, Tyr, Leu, and Glu adjacent to the leaving group at neutral or slightly basic pH. The proteasome has an ATP-dependent proteolytic activity. This subunit is involved in antigen processi…	label: attribute="display name" labelsize=12 labelAlignment=left outline=true outlineColor=white outlineTransparency=95 outlineWidth=10 background=false color=black dropShadow=false		stringdb	protein	Mus musculus
stringdb:10090.ENSMUSP00000134550	H2-Q6		Unclustered	1.6666666666666667	10090.ENSMUSP00000134550	P14430	false	10090.ENSMUSP00000134550	P14430	10090.ENSMUSP00000134550	H-2 class I histocompatibility antigen, Q8 alpha chain; Involved in the presentation of foreign antigens to the immune system.	label: attribute="display name" labelsize=12 labelAlignment=left outline=true outlineColor=white outlineTransparency=95 outlineWidth=10 background=false color=black dropShadow=false		stringdb	protein	Mus musculus
stringdb:10090.ENSMUSP00000000590	Rdx	Cluster 3	Seed	8.50909090909091	10090.ENSMUSP00000000590	P26043	false	10090.ENSMUSP00000000590	P26043	10090.ENSMUSP00000000590	Radixin; Probably plays a crucial role in the binding of the barbed end of actin filaments to the plasma membrane.	label: attribute="display name" labelsize=12 labelAlignment=left outline=true outlineColor=white outlineTransparency=95 outlineWidth=10 background=false color=black dropShadow=false		stringdb	protein	Mus musculus	1GC6|1GC7|1J19|2D10|2D11|2D2Q|2EMS|2EMT|2YVC|2ZPY|3X23
stringdb:10090.ENSMUSP00000019638	Cops6	Cluster 2	Clustered	9.0	10090.ENSMUSP00000019638	O88545	false	10090.ENSMUSP00000019638	O88545	10090.ENSMUSP00000019638	COP9 (constitutive photomorphogenic) homolog, subunit 6 (Arabidopsis thaliana); Component of the COP9 signalosome complex (CSN), a complex involved in various cellular and developmental processes. The CSN complex is an essential regulator of the ubiquitin (Ubl) conjugation pathway by mediating the deneddylation of the cullin subunits of SCF-type E3 ligase complexes, leading to decrease the Ubl li…	label: attribute="display name" labelsize=12 labelAlignment=left outline=true outlineColor=white outlineTransparency=95 outlineWidth=10 background=false color=black dropShadow=false		stringdb	protein	Mus musculus
stringdb:10090.ENSMUSP00000072829	Gm10053		Unclustered	1.4	10090.ENSMUSP00000072829	P62897	false	10090.ENSMUSP00000072829		10090.ENSMUSP00000072829	Predicted gene 10053	label: attribute="display name" labelsize=12 labelAlignment=left outline=true outlineColor=white outlineTransparency=95 outlineWidth=10 background=false color=black dropShadow=false		stringdb	protein	Mus musculus
stringdb:10090.ENSMUSP00000026050	Gsto1	Cluster 6	Clustered	6.0	10090.ENSMUSP00000026050	O09131	false	10090.ENSMUSP00000026050	O09131	10090.ENSMUSP00000026050	Glutathione-dependent dehydroascorbate reductase; Exhibits glutathione-dependent thiol transferase and dehydroascorbate reductase activities. Has S-(phenacyl)glutathione reductase activity. Has also glutathione S-transferase activity. Participates in the biotransformation of inorganic arsenic and reduces monomethylarsonic acid (MMA) and dimethylarsonic acid; Belongs to the GST superfamily. Omega …	label: attribute="display name" labelsize=12 labelAlignment=left outline=true outlineColor=white outlineTransparency=95 outlineWidth=10 background=false color=black dropShadow=false		stringdb	protein	Mus musculus
stringdb:10090.ENSMUSP00000034905	Gclc		Unclustered	3.35	10090.ENSMUSP00000034905	P97494	false	10090.ENSMUSP00000034905	P97494	10090.ENSMUSP00000034905	Glutamate-cysteine ligase, catalytic subunit; Belongs to the glutamate--cysteine ligase type 3 family.	label: attribute="display name" labelsize=12 labelAlignment=left outline=true outlineColor=white outlineTransparency=95 outlineWidth=10 background=false color=black dropShadow=false		stringdb	protein	Mus musculus
stringdb:10090.ENSMUSP00000003071	Apoc4	Cluster 1	Clustered	13.0	10090.ENSMUSP00000003071	Q61268	false	10090.ENSMUSP00000003071	Q61268	10090.ENSMUSP00000003071	Apolipoprotein C2-linked; May participate in lipoprotein metabolism.	label: attribute="display name" labelsize=12 labelAlignment=left outline=true outlineColor=white outlineTransparency=95 outlineWidth=10 background=false color=black dropShadow=false		stringdb	protein	Mus musculus
stringdb:10090.ENSMUSP00000015712	Lpl	Cluster 1	Clustered	13.0	10090.ENSMUSP00000015712	P11152	false	10090.ENSMUSP00000015712	P11152	10090.ENSMUSP00000015712	Lipoprotein lipase; The primary function of this lipase is the hydrolysis of triglycerides of circulating chylomicrons and very low density lipoproteins (VLDL). Binding to heparin sulfate proteogylcans at the cell surface is vital to the function. The apolipoprotein, APOC2, acts as a coactivator of LPL activity in the presence of lipids on the luminal surface of vascular endothelium.	label: attribute="display name" labelsize=12 labelAlignment=left outline=true outlineColor=white outlineTransparency=95 outlineWidth=10 background=false color=black dropShadow=false		stringdb	protein	Mus musculus
stringdb:10090.ENSMUSP00000039586	Serpine1	Cluster 3	Clustered	6.9750000000000005	10090.ENSMUSP00000039586	P22777	false	10090.ENSMUSP00000039586	P22777	10090.ENSMUSP00000039586	Serine (or cysteine) peptidase inhibitor, clade E, member 1; Serine protease inhibitor. This inhibitor acts as 'bait' for tissue plasminogen activator, urokinase, protein C and matriptase-3/TMPRSS7. Its rapid interaction with PLAT may function as a major control point in the regulation of fibrinolysis (By similarity).	label: attribute="display name" labelsize=12 labelAlignment=left outline=true outlineColor=white outlineTransparency=95 outlineWidth=10 background=false color=black dropShadow=false		stringdb	protein	Mus musculus	3LW2
stringdb:10090.ENSMUSP00000100564	Psme2b	Cluster 2	Clustered	9.0	10090.ENSMUSP00000100564	P97372	false	10090.ENSMUSP00000100564		10090.ENSMUSP00000100564	Protease (prosome, macropain) activator subunit 2B	label: attribute="display name" labelsize=12 labelAlignment=left outline=true outlineColor=white outlineTransparency=95 outlineWidth=10 background=false color=black dropShadow=false		stringdb	protein	Mus musculus
stringdb:10090.ENSMUSP00000126137	Lifr		Unclustered	0.6666666666666666	10090.ENSMUSP00000126137	P42703	false	10090.ENSMUSP00000126137	P42703	10090.ENSMUSP00000126137	Leukemia inhibitory factor receptor; Signal-transducing molecule. May have a common pathway with IL6ST. The soluble form inhibits the biological activity of LIF by blocking its binding to receptors on target cells; Belongs to the type I cytokine receptor family. Type 2 subfamily.	label: attribute="display name" labelsize=12 labelAlignment=left outline=true outlineColor=white outlineTransparency=95 outlineWidth=10 background=false color=black dropShadow=false		stringdb	protein	Mus musculus	2Q7N
stringdb:10090.ENSMUSP00000021820	Aspn		Unclustered	4.0	10090.ENSMUSP00000021820	Q99MQ4	false	10090.ENSMUSP00000021820	Q99MQ4	10090.ENSMUSP00000021820	Periodontal ligament-associated protein 1; Binds calcium and plays a role in osteoblast-driven collagen biomineralization activity (By similarity). Critical regulator of TGF-beta in articular cartilage and plays an essential role in cartilage homeostasis and osteoarthritis (OA) pathogenesis. Negatively regulates chondrogenesis in the articular cartilage by blocking the TGF-beta/receptor interacti…	label: attribute="display name" labelsize=12 labelAlignment=left outline=true outlineColor=white outlineTransparency=95 outlineWidth=10 background=false color=black dropShadow=false		stringdb	protein	Mus musculus
stringdb:10090.ENSMUSP00000025503	Isoc1		Unclustered	1.4	10090.ENSMUSP00000025503	Q91V64	false	10090.ENSMUSP00000025503	Q91V64	10090.ENSMUSP00000025503	Isochorismatase domain containing 1; Belongs to the isochorismatase family.	label: attribute="display name" labelsize=12 labelAlignment=left outline=true outlineColor=white outlineTransparency=95 outlineWidth=10 background=false color=black dropShadow=false		stringdb	protein	Mus musculus
stringdb:10090.ENSMUSP00000030090	Alad		Unclustered	2.0	10090.ENSMUSP00000030090	P10518	false	10090.ENSMUSP00000030090	P10518	10090.ENSMUSP00000030090	Delta-aminolevulinic acid dehydratase; Catalyzes an early step in the biosynthesis of tetrapyrroles. Binds two molecules of 5-aminolevulinate per subunit, each at a distinct site, and catalyzes their condensation to form porphobilinogen (By similarity); Belongs to the ALAD family.	label: attribute="display name" labelsize=12 labelAlignment=left outline=true outlineColor=white outlineTransparency=95 outlineWidth=10 background=false color=black dropShadow=false		stringdb	protein	Mus musculus	2Z0I|2Z1B
stringdb:10090.ENSMUSP00000023203	Gpt	Cluster 8	Clustered	6.593406593406593	10090.ENSMUSP00000023203	Q8QZR5	false	10090.ENSMUSP00000023203	Q8QZR5	10090.ENSMUSP00000023203	Glutamic pyruvic transaminase, soluble; Catalyzes the reversible transamination between alanine and 2-oxoglutarate to form pyruvate and glutamate. Participates in cellular nitrogen metabolism and also in liver gluconeogenesis starting with precursors transported from skeletal muscles (By similarity).	label: attribute="display name" labelsize=12 labelAlignment=left outline=true outlineColor=white outlineTransparency=95 outlineWidth=10 background=false color=black dropShadow=false		stringdb	protein	Mus musculus
stringdb:10090.ENSMUSP00000099853	Cd47		Unclustered	2.577777777777778	10090.ENSMUSP00000099853	Q61735	false	10090.ENSMUSP00000099853	Q61735	10090.ENSMUSP00000099853	CD47 antigen (Rh-related antigen, integrin-associated signal transducer); Has a role in both cell adhesion by acting as an adhesion receptor for THBS1 on platelets, and in the modulation of integrins. Plays an important role in memory formation and synaptic plasticity in the hippocampus. Receptor for SIRPA, binding to which prevents maturation of immature dendritic cells and inhibits cytokine pro…	label: attribute="display name" labelsize=12 labelAlignment=left outline=true outlineColor=white outlineTransparency=95 outlineWidth=10 background=false color=black dropShadow=false		stringdb	protein	Mus musculus
stringdb:10090.ENSMUSP00000023684	Gart	Cluster 6	Clustered	4.933333333333334	10090.ENSMUSP00000023684	Q64737	false	10090.ENSMUSP00000023684	Q64737	10090.ENSMUSP00000023684	Trifunctional purine biosynthetic protein adenosine-3; Phosphoribosylglycinamide formyltransferase; In the N-terminal section; belongs to the GARS family.	label: attribute="display name" labelsize=12 labelAlignment=left outline=true outlineColor=white outlineTransparency=95 outlineWidth=10 background=false color=black dropShadow=false		stringdb	protein	Mus musculus
stringdb:10090.ENSMUSP00000034453	Acta1	Cluster 8	Clustered	6.675000000000001	10090.ENSMUSP00000034453	P68134	false	10090.ENSMUSP00000034453	P68134	10090.ENSMUSP00000034453	Actin, alpha 1, skeletal muscle; Actins are highly conserved proteins that are involved in various types of cell motility and are ubiquitously expressed in all eukaryotic cells; Belongs to the actin family.	label: attribute="display name" labelsize=12 labelAlignment=left outline=true outlineColor=white outlineTransparency=95 outlineWidth=10 background=false color=black dropShadow=false		stringdb	protein	Mus musculus	4B1U
stringdb:10090.ENSMUSP00000034699	Scg3		Unclustered	0.6666666666666666	10090.ENSMUSP00000034699	P47867	false	10090.ENSMUSP00000034699	P47867	10090.ENSMUSP00000034699	Secretogranin III	label: attribute="display name" labelsize=12 labelAlignment=left outline=true outlineColor=white outlineTransparency=95 outlineWidth=10 background=false color=black dropShadow=false		stringdb	protein	Mus musculus
stringdb:10090.ENSMUSP00000115822	Fam129a		Unclustered	0.0	10090.ENSMUSP00000115822	Q3UW53	false	10090.ENSMUSP00000115822	Q3UW53	10090.ENSMUSP00000115822	Family with sequence similarity 129, member A; Regulates phosphorylation of a number of proteins involved in translation regulation including EIF2A, EIF4EBP1 and RPS6KB1. May be involved in the endoplasmic reticulum stress response.	label: attribute="display name" labelsize=12 labelAlignment=left outline=true outlineColor=white outlineTransparency=95 outlineWidth=10 background=false color=black dropShadow=false		stringdb	protein	Mus musculus
stringdb:10090.ENSMUSP00000033008	Psma1	Cluster 2	Clustered	8.454545454545455	10090.ENSMUSP00000033008	Q9R1P4	false	10090.ENSMUSP00000033008	Q9R1P4	10090.ENSMUSP00000033008	Proteasome (prosome, macropain) subunit, alpha type 1; Component of the 20S core proteasome complex involved in the proteolytic degradation of most intracellular proteins. This complex plays numerous essential roles within the cell by associating with different regulatory particles. Associated with two 19S regulatory particles, forms the 26S proteasome and thus participates in the ATP-dependent d…	label: attribute="display name" labelsize=12 labelAlignment=left outline=true outlineColor=white outlineTransparency=95 outlineWidth=10 background=false color=black dropShadow=false		stringdb	protein	Mus musculus	3UNB|3UNE|3UNF|3UNH
stringdb:10090.ENSMUSP00000029421	Ptx3		Unclustered	4.0	10090.ENSMUSP00000029421	P48759	false	10090.ENSMUSP00000029421	P48759	10090.ENSMUSP00000029421	Tumor necrosis factor-inducible gene 14 protein; Plays a role in the regulation of innate resistance to pathogens, inflammatory reactions, possibly clearance of self- components and female fertility.	label: attribute="display name" labelsize=12 labelAlignment=left outline=true outlineColor=white outlineTransparency=95 outlineWidth=10 background=false color=black dropShadow=false		stringdb	protein	Mus musculus
stringdb:10090.ENSMUSP00000121358	Ide	Cluster 9	Clustered	4.0	10090.ENSMUSP00000121358	Q9JHR7	false	10090.ENSMUSP00000121358	Q9JHR7	10090.ENSMUSP00000121358	Insulin degrading enzyme; Plays a role in the cellular breakdown of insulin, IAPP, glucagon, bradykinin, kallidin and other peptides, and thereby plays a role in intercellular peptide signaling. Degrades amyloid formed by APP and IAPP (By similarity).	label: attribute="display name" labelsize=12 labelAlignment=left outline=true outlineColor=white outlineTransparency=95 outlineWidth=10 background=false color=black dropShadow=false		stringdb	protein	Mus musculus
stringdb:10090.ENSMUSP00000070993	Ywhae		Unclustered	7.0	10090.ENSMUSP00000070993	P62259	false	10090.ENSMUSP00000070993	P62259	10090.ENSMUSP00000070993	Tyrosine 3-monooxygenase/tryptophan 5-monooxygenase activation protein, epsilon polypeptide; Adapter protein implicated in the regulation of a large spectrum of both general and specialized signaling pathways. Binds to a large number of partners, usually by recognition of a phosphoserine or phosphothreonine motif. Binding generally results in the modulation of the activity of the binding partner.…	label: attribute="display name" labelsize=12 labelAlignment=left outline=true outlineColor=white outlineTransparency=95 outlineWidth=10 background=false color=black dropShadow=false		stringdb	protein	Mus musculus
stringdb:10090.ENSMUSP00000074436	Hp	Cluster 8	Clustered	6.377777777777777	10090.ENSMUSP00000074436	Q61646	false	10090.ENSMUSP00000074436	Q61646	10090.ENSMUSP00000074436	Haptoglobin; As a result of hemolysis, hemoglobin is found to accumulate in the kidney and is secreted in the urine. Haptoglobin captures, and combines with free plasma hemoglobin to allow hepatic recycling of heme iron and to prevent kidney damage. Haptoglobin also acts as an antioxidant, has antibacterial activity and plays a role in modulating many aspects of the acute phase response. Hemoglob…	label: attribute="display name" labelsize=12 labelAlignment=left outline=true outlineColor=white outlineTransparency=95 outlineWidth=10 background=false color=black dropShadow=false		stringdb	protein	Mus musculus
stringdb:10090.ENSMUSP00000127330	Rab1	Cluster 10	Clustered	2.7	10090.ENSMUSP00000127330	P62821	false	10090.ENSMUSP00000127330	P62821	10090.ENSMUSP00000127330	RAB1, member RAS oncogene family; The small GTPases Rab are key regulators of intracellular membrane trafficking, from the formation of transport vesicles to their fusion with membranes. Rabs cycle between an inactive GDP-bound form and an active GTP-bound form that is able to recruit to membranes different sets of downstream effectors directly responsible for vesicle formation, movement, tetheri…	label: attribute="display name" labelsize=12 labelAlignment=left outline=true outlineColor=white outlineTransparency=95 outlineWidth=10 background=false color=black dropShadow=false		stringdb	protein	Mus musculus
stringdb:10090.ENSMUSP00000019068	Alox15		Unclustered	0.5	10090.ENSMUSP00000019068	P39654	false	10090.ENSMUSP00000019068	P39654	10090.ENSMUSP00000019068	Arachidonate 12-lipoxygenase, leukocyte-type; Non-heme iron-containing dioxygenase that catalyzes the stereo-specific peroxidation of free and esterified polyunsaturated fatty acids generating a spectrum of bioactive lipid mediators. Converts arachidonic acid into 12- hydroperoxyeicosatetraenoic acid/12-HPETE and 15- hydroperoxyeicosatetraenoic acid/15-HPETE. Also converts linoleic acid to 13-hyd…	label: attribute="display name" labelsize=12 labelAlignment=left outline=true outlineColor=white outlineTransparency=95 outlineWidth=10 background=false color=black dropShadow=false		stringdb	protein	Mus musculus
stringdb:10090.ENSMUSP00000090245	Marcks		Unclustered	0.6666666666666666	10090.ENSMUSP00000090245	P26645	false	10090.ENSMUSP00000090245	P26645	10090.ENSMUSP00000090245	Myristoylated alanine rich protein kinase C substrate; MARCKS is the most prominent cellular substrate for protein kinase C. This protein binds calmodulin, actin, and synapsin. MARCKS is a filamentous (F) actin cross-linking protein.	label: attribute="display name" labelsize=12 labelAlignment=left outline=true outlineColor=white outlineTransparency=95 outlineWidth=10 background=false color=black dropShadow=false		stringdb	protein	Mus musculus	1IWQ
stringdb:10090.ENSMUSP00000021028	Itgb3	Cluster 3	Clustered	8.50909090909091	10090.ENSMUSP00000021028	O54890	false	10090.ENSMUSP00000021028	O54890	10090.ENSMUSP00000021028	Platelet membrane glycoprotein IIIa; Integrin alpha-V/beta-3 (ITGAV:ITGB3) is a receptor for cytotactin, fibronectin, laminin, matrix metalloproteinase-2, osteopontin, osteomodulin, prothrombin, thrombospondin, vitronectin and von Willebrand factor. Integrin alpha-IIB/beta-3 (ITGA2B:ITGB3) is a receptor for fibronectin, fibrinogen, plasminogen, prothrombin, thrombospondin and vitronectin. Integri…	label: attribute="display name" labelsize=12 labelAlignment=left outline=true outlineColor=white outlineTransparency=95 outlineWidth=10 background=false color=black dropShadow=false		stringdb	protein	Mus musculus	5XQ1
stringdb:10090.ENSMUSP00000023329	Retnla	Cluster 12	Clustered	4.0	10090.ENSMUSP00000023329	Q9EP95	false	10090.ENSMUSP00000023329	Q9EP95	10090.ENSMUSP00000023329	Parasite-induced macrophage novel gene 1 protein; Probable hormone. Plays a role in pulmonary vascular remodeling; Belongs to the resistin/FIZZ family.	label: attribute="display name" labelsize=12 labelAlignment=left outline=true outlineColor=white outlineTransparency=95 outlineWidth=10 background=false color=black dropShadow=false		stringdb	protein	Mus musculus
stringdb:10090.ENSMUSP00000006679	Prtn3	Cluster 9	Clustered	4.761904761904762	10090.ENSMUSP00000006679	Q61096	false	10090.ENSMUSP00000006679	Q61096	10090.ENSMUSP00000006679	Myeloblastin; Serine protease that degrades elastin, fibronectin, laminin, vitronectin, and collagen types I, III, and IV (in vitro). By cleaving and activating receptor F2RL1/PAR-2, enhances endothelial cell barrier function and thus vascular integrity during neutrophil transendothelial migration. May play a role in neutrophil transendothelial migration, probably when associated with CD177; Belo…	label: attribute="display name" labelsize=12 labelAlignment=left outline=true outlineColor=white outlineTransparency=95 outlineWidth=10 background=false color=black dropShadow=false		stringdb	protein	Mus musculus
stringdb:10090.ENSMUSP00000001304	Ckb		Unclustered	6.533333333333333	10090.ENSMUSP00000001304	Q04447	false	10090.ENSMUSP00000001304	Q04447	10090.ENSMUSP00000001304	Creatine kinase B chain; Reversibly catalyzes the transfer of phosphate between ATP and various phosphogens (e.g. creatine phosphate). Creatine kinase isoenzymes play a central role in energy transduction in tissues with large, fluctuating energy demands, such as skeletal muscle, heart, brain and spermatozoa; Belongs to the ATP:guanido phosphotransferase family.	label: attribute="display name" labelsize=12 labelAlignment=left outline=true outlineColor=white outlineTransparency=95 outlineWidth=10 background=false color=black dropShadow=false		stringdb	protein	Mus musculus
stringdb:10090.ENSMUSP00000001547	Col1a1	Cluster 8	Clustered	6.236363636363636	10090.ENSMUSP00000001547	P11087	false	10090.ENSMUSP00000001547	P11087	10090.ENSMUSP00000001547	Collagen alpha-1(I) chain; Type I collagen is a member of group I collagen (fibrillar forming collagen); Belongs to the fibrillar collagen family.	label: attribute="display name" labelsize=12 labelAlignment=left outline=true outlineColor=white outlineTransparency=95 outlineWidth=10 background=false color=black dropShadow=false		stringdb	protein	Mus musculus
stringdb:10090.ENSMUSP00000113413	Apoa5	Cluster 1	Clustered	13.0	10090.ENSMUSP00000113413	Q8C7G5	false	10090.ENSMUSP00000113413	Q8C7G5	10090.ENSMUSP00000113413	Regeneration-associated protein 3; Minor apolipoprotein mainly associated with HDL and to a lesser extent with VLDL. May also be associated with chylomicrons. Important determinant of plasma triglyceride (TG) levels by both being a potent stimulator of apo-CII lipoprotein lipase (LPL) TG hydrolysis and a inhibitor of the hepatic VLDL-TG production rate (without affecting the VLDL-apoB production …	label: attribute="display name" labelsize=12 labelAlignment=left outline=true outlineColor=white outlineTransparency=95 outlineWidth=10 background=false color=black dropShadow=false		stringdb	protein	Mus musculus
stringdb:10090.ENSMUSP00000021610	Chga		Unclustered	0.5	10090.ENSMUSP00000021610	P26339	false	10090.ENSMUSP00000021610	P26339	10090.ENSMUSP00000021610	Chromogranin A; Pancreastatin: Strongly inhibits glucose induced insulin release from the pancreas; Belongs to the chromogranin/secretogranin protein family.	label: attribute="display name" labelsize=12 labelAlignment=left outline=true outlineColor=white outlineTransparency=95 outlineWidth=10 background=false color=black dropShadow=false		stringdb	protein	Mus musculus	5DMK
stringdb:10090.ENSMUSP00000023238	Gsdmd		Unclustered	0.0	10090.ENSMUSP00000023238	Q9D8T2	false	10090.ENSMUSP00000023238	Q9D8T2	10090.ENSMUSP00000023238	Gasdermin domain-containing protein 1; Gasdermin-D, N-terminal: Promotes pyroptosis in response to microbial infection and danger signals. Produced by the cleavage of gasdermin-D by inflammatory caspases CASP1 or CASP4 in response to canonical, as well as non-canonical (such as cytosolic LPS) inflammasome activators. After cleavage, moves to the plasma membrane where it strongly binds to membrane…	label: attribute="display name" labelsize=12 labelAlignment=left outline=true outlineColor=white outlineTransparency=95 outlineWidth=10 background=false color=black dropShadow=false		stringdb	protein	Mus musculus	6AO3
stringdb:10090.ENSMUSP00000020768	Pgam2	Cluster 1	Clustered	11.0	10090.ENSMUSP00000020768	O70250	false	10090.ENSMUSP00000020768	O70250	10090.ENSMUSP00000020768	Muscle-specific phosphoglycerate mutase; Interconversion of 3- and 2-phosphoglycerate with 2,3- bisphosphoglycerate as the primer of the reaction. Can also catalyze the reaction of EC 5.4.2.4 (synthase), but with a reduced activity.	label: attribute="display name" labelsize=12 labelAlignment=left outline=true outlineColor=white outlineTransparency=95 outlineWidth=10 background=false color=black dropShadow=false		stringdb	protein	Mus musculus
stringdb:10090.ENSMUSP00000001544	Vwa5a		Unclustered	0.0	10090.ENSMUSP00000001544	Q99KC8	false	10090.ENSMUSP00000001544	Q99KC8	10090.ENSMUSP00000001544	Loss of heterozygosity 11 chromosomal region 2 gene A protein homolog; May play a role in tumorigenesis as a tumor suppressor. Altered expression of this protein and disruption of the molecular pathway it is involved in may contribute directly to or modify tumorigenesis (By similarity).	label: attribute="display name" labelsize=12 labelAlignment=left outline=true outlineColor=white outlineTransparency=95 outlineWidth=10 background=false color=black dropShadow=false		stringdb	protein	Mus musculus
stringdb:10090.ENSMUSP00000137484	Scgb2b20		Unclustered	0.5	10090.ENSMUSP00000137484	Q9JI02	false	10090.ENSMUSP00000137484	Q9JI02	10090.ENSMUSP00000137484	Lacrimal androgen-binding protein delta; Secretoglobin, family 2B, member 20; Belongs to the secretoglobin family.	label: attribute="display name" labelsize=12 labelAlignment=left outline=true outlineColor=white outlineTransparency=95 outlineWidth=10 background=false color=black dropShadow=false		stringdb	protein	Mus musculus
stringdb:10090.ENSMUSP00000069081	Gnpda1		Unclustered	3.7333333333333334	10090.ENSMUSP00000069081	O88958	false	10090.ENSMUSP00000069081	O88958	10090.ENSMUSP00000069081	Glucosamine-6-phosphate deaminase 1; Seems to trigger calcium oscillations in mammalian eggs. These oscillations serve as the essential trigger for egg activation and early development of the embryo (By similarity).	label: attribute="display name" labelsize=12 labelAlignment=left outline=true outlineColor=white outlineTransparency=95 outlineWidth=10 background=false color=black dropShadow=false		stringdb	protein	Mus musculus
stringdb:10090.ENSMUSP00000029214	Actl6a		Unclustered	4.581818181818182	10090.ENSMUSP00000029214	Q9Z2N8	false	10090.ENSMUSP00000029214	Q9Z2N8	10090.ENSMUSP00000029214	53 kDa BRG1-associated factor A; Involved in transcriptional activation and repression of select genes by chromatin remodeling (alteration of DNA-nucleosome topology). Component of SWI/SNF chromatin remodeling complexes that carry out key enzymatic activities, changing chromatin structure by altering DNA-histone contacts within a nucleosome in an ATP-dependent manner. Required for maximal ATPase …	label: attribute="display name" labelsize=12 labelAlignment=left outline=true outlineColor=white outlineTransparency=95 outlineWidth=10 background=false color=black dropShadow=false		stringdb	protein	Mus musculus
stringdb:10090.ENSMUSP00000080531	Fdps		Unclustered	3.466666666666667	10090.ENSMUSP00000080531	Q920E5	false	10090.ENSMUSP00000080531	Q920E5	10090.ENSMUSP00000080531	(2E,6E)-farnesyl diphosphate synthase; Key enzyme in isoprenoid biosynthesis which catalyzes the formation of farnesyl diphosphate (FPP), a precursor for several classes of essential metabolites including sterols, dolichols, carotenoids, and ubiquinones. FPP also serves as substrate for protein farnesylation and geranylgeranylation. Catalyzes the sequential condensation of isopentenyl pyrophospha…	label: attribute="display name" labelsize=12 labelAlignment=left outline=true outlineColor=white outlineTransparency=95 outlineWidth=10 background=false color=black dropShadow=false		stringdb	protein	Mus musculus
stringdb:10090.ENSMUSP00000034003	Fgl1		Unclustered	3.0	10090.ENSMUSP00000034003	Q71KU9	false	10090.ENSMUSP00000034003	Q71KU9	10090.ENSMUSP00000034003	Mouse fibrinogen-related protein 1; Has hepatocyte mitogenic activity.	label: attribute="display name" labelsize=12 labelAlignment=left outline=true outlineColor=white outlineTransparency=95 outlineWidth=10 background=false color=black dropShadow=false		stringdb	protein	Mus musculus
stringdb:10090.ENSMUSP00000025891	Capn1	Cluster 3	Clustered	7.644444444444445	10090.ENSMUSP00000025891	O35350	false	10090.ENSMUSP00000025891	O35350	10090.ENSMUSP00000025891	Calcium-activated neutral proteinase 1; Calcium-regulated non-lysosomal thiol-protease which catalyzes limited proteolysis of substrates involved in cytoskeletal remodeling and signal transduction.	label: attribute="display name" labelsize=12 labelAlignment=left outline=true outlineColor=white outlineTransparency=95 outlineWidth=10 background=false color=black dropShadow=false		stringdb	protein	Mus musculus
stringdb:10090.ENSMUSP00000109160	Hmcn2		Unclustered	0.0	10090.ENSMUSP00000109160	A2AJ76	false	10090.ENSMUSP00000109160	A2AJ76	10090.ENSMUSP00000109160	Hemicentin 2	label: attribute="display name" labelsize=12 labelAlignment=left outline=true outlineColor=white outlineTransparency=95 outlineWidth=10 background=false color=black dropShadow=false		stringdb	protein	Mus musculus
stringdb:10090.ENSMUSP00000060028	Crlf3		Unclustered	0.0	10090.ENSMUSP00000060028	Q9Z2L7	false	10090.ENSMUSP00000060028	Q9Z2L7	10090.ENSMUSP00000060028	Cytokine receptor-related factor 4; May play a role in the negative regulation of cell cycle progression.	label: attribute="display name" labelsize=12 labelAlignment=left outline=true outlineColor=white outlineTransparency=95 outlineWidth=10 background=false color=black dropShadow=false		stringdb	protein	Mus musculus
stringdb:10090.ENSMUSP00000114504	Ttc38		Unclustered	0.6666666666666666	10090.ENSMUSP00000114504	A3KMP2	false	10090.ENSMUSP00000114504	A3KMP2	10090.ENSMUSP00000114504	Tetratricopeptide repeat domain 38	label: attribute="display name" labelsize=12 labelAlignment=left outline=true outlineColor=white outlineTransparency=95 outlineWidth=10 background=false color=black dropShadow=false		stringdb	protein	Mus musculus
stringdb:10090.ENSMUSP00000034369	Psmb10	Cluster 2	Clustered	8.454545454545455	10090.ENSMUSP00000034369	O35955	false	10090.ENSMUSP00000034369	O35955	10090.ENSMUSP00000034369	Proteasome (prosome, macropain) subunit, beta type 10; The proteasome is a multicatalytic proteinase complex which is characterized by its ability to cleave peptides with Arg, Phe, Tyr, Leu, and Glu adjacent to the leaving group at neutral or slightly basic pH. The proteasome has an ATP-dependent proteolytic activity. This subunit is involved in antigen processing to generate class I binding pept…	label: attribute="display name" labelsize=12 labelAlignment=left outline=true outlineColor=white outlineTransparency=95 outlineWidth=10 background=false color=black dropShadow=false		stringdb	protein	Mus musculus
stringdb:10090.ENSMUSP00000032865	Fah		Unclustered	3.7333333333333334	10090.ENSMUSP00000032865	P35505	false	10090.ENSMUSP00000032865	P35505	10090.ENSMUSP00000032865	Fumarylacetoacetate hydrolase; Belongs to the FAH family.	label: attribute="display name" labelsize=12 labelAlignment=left outline=true outlineColor=white outlineTransparency=95 outlineWidth=10 background=false color=black dropShadow=false		stringdb	protein	Mus musculus	1HYO|1QCN|1QCO|1QQJ|2HZY
stringdb:10090.ENSMUSP00000099384	Tnnc2	Cluster 4	Clustered	5.785714285714286	10090.ENSMUSP00000099384	P20801	false	10090.ENSMUSP00000099384	P20801	10090.ENSMUSP00000099384	Troponin C, skeletal muscle; Troponin is the central regulatory protein of striated muscle contraction. Tn consists of three components: Tn-I which is the inhibitor of actomyosin ATPase, Tn-T which contains the binding site for tropomyosin and Tn-C. The binding of calcium to Tn-C abolishes the inhibitory action of Tn on actin filaments.	label: attribute="display name" labelsize=12 labelAlignment=left outline=true outlineColor=white outlineTransparency=95 outlineWidth=10 background=false color=black dropShadow=false		stringdb	protein	Mus musculus
stringdb:10090.ENSMUSP00000110021	Rab11b	Cluster 10	Seed	3.0	10090.ENSMUSP00000110021	P46638	false	10090.ENSMUSP00000110021	P46638	10090.ENSMUSP00000110021	RAB11B, member RAS oncogene family; The small GTPases Rab are key regulators of intracellular membrane trafficking, from the formation of transport vesicles to their fusion with membranes. Rabs cycle between an inactive GDP-bound form and an active GTP-bound form that is able to recruit to membranes different set of downstream effectors directly responsible for vesicle formation, movement, tether…	label: attribute="display name" labelsize=12 labelAlignment=left outline=true outlineColor=white outlineTransparency=95 outlineWidth=10 background=false color=black dropShadow=false		stringdb	protein	Mus musculus
stringdb:10090.ENSMUSP00000084572	Vars		Unclustered	6.0	10090.ENSMUSP00000084572	Q9Z1Q9	false	10090.ENSMUSP00000084572	Q9Z1Q9	10090.ENSMUSP00000084572	valyl-tRNA synthetase	label: attribute="display name" labelsize=12 labelAlignment=left outline=true outlineColor=white outlineTransparency=95 outlineWidth=10 background=false color=black dropShadow=false		stringdb	protein	Mus musculus
stringdb:10090.ENSMUSP00000075513	Eno1b	Cluster 1	Clustered	11.0	10090.ENSMUSP00000075513	P17182	false	10090.ENSMUSP00000075513		10090.ENSMUSP00000075513	Enolase 1B, retrotransposed	label: attribute="display name" labelsize=12 labelAlignment=left outline=true outlineColor=white outlineTransparency=95 outlineWidth=10 background=false color=black dropShadow=false		stringdb	protein	Mus musculus
stringdb:10090.ENSMUSP00000107653	Camp		Unclustered	3.4285714285714284	10090.ENSMUSP00000107653	P51437	false	10090.ENSMUSP00000107653	P51437	10090.ENSMUSP00000107653	Cathelicidin antimicrobial peptide; Acts as a potent antimicrobial peptide.	label: attribute="display name" labelsize=12 labelAlignment=left outline=true outlineColor=white outlineTransparency=95 outlineWidth=10 background=false color=black dropShadow=false		stringdb	protein	Mus musculus
stringdb:10090.ENSMUSP00000124052	Reln		Unclustered	1.6666666666666667	10090.ENSMUSP00000124052	Q60841	false	10090.ENSMUSP00000124052	Q60841	10090.ENSMUSP00000124052	Reeler protein; Extracellular matrix serine protease that plays a role in layering of neurons in the cerebral cortex and cerebellum. Regulates microtubule function in neurons and neuronal migration. Affects migration of sympathetic preganglionic neurons in the spinal cord, where it seems to act as a barrier to neuronal migration. Enzymatic activity is important for the modulation of cell adhesion…	label: attribute="display name" labelsize=12 labelAlignment=left outline=true outlineColor=white outlineTransparency=95 outlineWidth=10 background=false color=black dropShadow=false		stringdb	protein	Mus musculus	2DDU|2E26|3A7Q|5B4X
stringdb:10090.ENSMUSP00000064500	Kdelc1		Unclustered	0.0	10090.ENSMUSP00000064500	Q9JHP7	false	10090.ENSMUSP00000064500	Q9JHP7	10090.ENSMUSP00000064500	Endoplasmic reticulum resident protein 58; KDEL (Lys-Asp-Glu-Leu) containing 1	label: attribute="display name" labelsize=12 labelAlignment=left outline=true outlineColor=white outlineTransparency=95 outlineWidth=10 background=false color=black dropShadow=false		stringdb	protein	Mus musculus
stringdb:10090.ENSMUSP00000088372	Gm10116		Unclustered	0.6666666666666666	10090.ENSMUSP00000088372	P29391	false	10090.ENSMUSP00000088372		10090.ENSMUSP00000088372	Predicted pseudogene 10116	label: attribute="display name" labelsize=12 labelAlignment=left outline=true outlineColor=white outlineTransparency=95 outlineWidth=10 background=false color=black dropShadow=false		stringdb	protein	Mus musculus
stringdb:10090.ENSMUSP00000066488	Agt	Cluster 8	Clustered	6.666666666666667	10090.ENSMUSP00000066488	P11859	false	10090.ENSMUSP00000066488	P11859	10090.ENSMUSP00000066488	Angiotensinogen (serpin peptidase inhibitor, clade A, member 8); Essential component of the renin-angiotensin system (RAS), a potent regulator of blood pressure, body fluid and electrolyte homeostasis; Belongs to the serpin family.	label: attribute="display name" labelsize=12 labelAlignment=left outline=true outlineColor=white outlineTransparency=95 outlineWidth=10 background=false color=black dropShadow=false		stringdb	protein	Mus musculus	2WXX|2WXY|2WY0
stringdb:10090.ENSMUSP00000025419	Ppic		Unclustered	3.4285714285714284	10090.ENSMUSP00000025419	P30412	false	10090.ENSMUSP00000025419	P30412	10090.ENSMUSP00000025419	Peptidyl-prolyl cis-trans isomerase C; PPIases accelerate the folding of proteins. It catalyzes the cis-trans isomerization of proline imidic peptide bonds in oligopeptides; Belongs to the cyclophilin-type PPIase family.	label: attribute="display name" labelsize=12 labelAlignment=left outline=true outlineColor=white outlineTransparency=95 outlineWidth=10 background=false color=black dropShadow=false		stringdb	protein	Mus musculus	2RMC
stringdb:10090.ENSMUSP00000020886	Nampt	Cluster 13	Clustered	2.7	10090.ENSMUSP00000020886	Q99KQ4	false	10090.ENSMUSP00000020886	Q99KQ4	10090.ENSMUSP00000020886	Pre-B-cell colony-enhancing factor 1 homolog; The secreted form behaves both as a cytokine with immunomodulating properties and an adipokine with anti-diabetic properties, it has no enzymatic activity, partly because of lack of activation by ATP, which has a low level in extracellular space and plasma (By similarity). Catalyzes the condensation of nicotinamide with 5-phosphoribosyl-1-pyrophosphat…	label: attribute="display name" labelsize=12 labelAlignment=left outline=true outlineColor=white outlineTransparency=95 outlineWidth=10 background=false color=black dropShadow=false		stringdb	protein	Mus musculus	2GVL|2H3B|2H3D
stringdb:10090.ENSMUSP00000078572	Tor3a		Unclustered	0.0	10090.ENSMUSP00000078572	Q9ER38	false	10090.ENSMUSP00000078572	Q9ER38	10090.ENSMUSP00000078572	ATP-dependent interferon-responsive protein; Torsin family 3, member A	label: attribute="display name" labelsize=12 labelAlignment=left outline=true outlineColor=white outlineTransparency=95 outlineWidth=10 background=false color=black dropShadow=false		stringdb	protein	Mus musculus
stringdb:10090.ENSMUSP00000027824	Apcs		Unclustered	4.027777777777778	10090.ENSMUSP00000027824	P12246	false	10090.ENSMUSP00000027824	P12246	10090.ENSMUSP00000027824	Serum amyloid P-component; Belongs to the pentraxin family.	label: attribute="display name" labelsize=12 labelAlignment=left outline=true outlineColor=white outlineTransparency=95 outlineWidth=10 background=false color=black dropShadow=false		stringdb	protein	Mus musculus
stringdb:10090.ENSMUSP00000098066	Actb	Cluster 13	Clustered	2.8889916743755784	10090.ENSMUSP00000098066	P60710	false	10090.ENSMUSP00000098066	P60710	10090.ENSMUSP00000098066	Actin, cytoplasmic 1; Actins are highly conserved proteins that are involved in various types of cell motility and are ubiquitously expressed in all eukaryotic cells; Belongs to the actin family.	label: attribute="display name" labelsize=12 labelAlignment=left outline=true outlineColor=white outlineTransparency=95 outlineWidth=10 background=false color=black dropShadow=false		stringdb	protein	Mus musculus
stringdb:10090.ENSMUSP00000002403	Dhrs1		Unclustered	0.0	10090.ENSMUSP00000002403	Q99L04	false	10090.ENSMUSP00000002403	Q99L04	10090.ENSMUSP00000002403	Dehydrogenase/reductase (SDR family) member 1; Belongs to the short-chain dehydrogenases/reductases (SDR) family.	label: attribute="display name" labelsize=12 labelAlignment=left outline=true outlineColor=white outlineTransparency=95 outlineWidth=10 background=false color=black dropShadow=false		stringdb	protein	Mus musculus
stringdb:10090.ENSMUSP00000058567	Ces2c		Unclustered	0.0	10090.ENSMUSP00000058567	Q91WG0	false	10090.ENSMUSP00000058567	Q91WG0	10090.ENSMUSP00000058567	Peroxisome proliferator-inducible acylcarnitine hydrolase; Hydrolase with high activity towards palmitoylcarnitine. Is also active with p-nitrophenylacetate and alpha- naphthylacetate; Belongs to the type-B carboxylesterase/lipase family.	label: attribute="display name" labelsize=12 labelAlignment=left outline=true outlineColor=white outlineTransparency=95 outlineWidth=10 background=false color=black dropShadow=false		stringdb	protein	Mus musculus
stringdb:10090.ENSMUSP00000034355	Ces2e		Unclustered	0.0	10090.ENSMUSP00000034355	Q8BK48	false	10090.ENSMUSP00000034355	Q8BK48	10090.ENSMUSP00000034355	Pyrethroid hydrolase Ces2e; Carboxylesterase that catalyzes the hydrolysis of pyrethroids pesticides. Hydrolyzes trans-permethrin at a rate about 22-fold higher than cis-permethrin. Also hydrolyzes trans- cypermethrin.	label: attribute="display name" labelsize=12 labelAlignment=left outline=true outlineColor=white outlineTransparency=95 outlineWidth=10 background=false color=black dropShadow=false		stringdb	protein	Mus musculus
stringdb:10090.ENSMUSP00000004140	Gstm1	Cluster 6	Clustered	6.0	10090.ENSMUSP00000004140	P10649	false	10090.ENSMUSP00000004140	P10649	10090.ENSMUSP00000004140	Glutathione S-transferase GT8.7; Conjugation of reduced glutathione to a wide number of exogenous and endogenous hydrophobic electrophiles.	label: attribute="display name" labelsize=12 labelAlignment=left outline=true outlineColor=white outlineTransparency=95 outlineWidth=10 background=false color=black dropShadow=false		stringdb	protein	Mus musculus
stringdb:10090.ENSMUSP00000027269	Mstn		Unclustered	0.6666666666666666	10090.ENSMUSP00000027269	O08689	false	10090.ENSMUSP00000027269	O08689	10090.ENSMUSP00000027269	Growth/differentiation factor 8; Acts specifically as a negative regulator of skeletal muscle growth.	label: attribute="display name" labelsize=12 labelAlignment=left outline=true outlineColor=white outlineTransparency=95 outlineWidth=10 background=false color=black dropShadow=false		stringdb	protein	Mus musculus	3HH2|3SEK|5JI1
stringdb:10090.ENSMUSP00000027384	Atic		Unclustered	4.523809523809524	10090.ENSMUSP00000027384	Q9CWJ9	false	10090.ENSMUSP00000027384	Q9CWJ9	10090.ENSMUSP00000027384	5-aminoimidazole-4-carboxamide ribonucleotide formyltransferase/IMP cyclohydrolase; Bifunctional enzyme that catalyzes 2 steps in purine biosynthesis; Belongs to the PurH family.	label: attribute="display name" labelsize=12 labelAlignment=left outline=true outlineColor=white outlineTransparency=95 outlineWidth=10 background=false color=black dropShadow=false		stringdb	protein	Mus musculus
stringdb:10090.ENSMUSP00000005234	Wdr1	Cluster 6	Clustered	5.9393939393939394	10090.ENSMUSP00000005234	O88342	false	10090.ENSMUSP00000005234	O88342	10090.ENSMUSP00000005234	WD repeat-containing protein 1; Induces disassembly of actin filaments in conjunction with ADF/cofilin family proteins (By similarity). Enhances cofilin-mediated actin severing. Involved in cytokinesis. Involved in chemotactic cell migration by restricting lamellipodial membrane protrusions (By similarity). Involved in myocardium sarcomere organization. Required for cardiomyocyte growth at the po…	label: attribute="display name" labelsize=12 labelAlignment=left outline=true outlineColor=white outlineTransparency=95 outlineWidth=10 background=false color=black dropShadow=false		stringdb	protein	Mus musculus
stringdb:10090.ENSMUSP00000033822	Proz	Cluster 5	Seed	5.571428571428571	10090.ENSMUSP00000033822	Q9CQW3	false	10090.ENSMUSP00000033822	Q9CQW3	10090.ENSMUSP00000033822	Protein Z, vitamin K-dependent plasma glycoprotein; Appears to assist hemostasis by binding thrombin and promoting its association with phospholipid vesicles. Inhibits activity of the coagulation protease factor Xa in the presence of SERPINA10, calcium and phospholipids (By similarity); Belongs to the peptidase S1 family.	label: attribute="display name" labelsize=12 labelAlignment=left outline=true outlineColor=white outlineTransparency=95 outlineWidth=10 background=false color=black dropShadow=false		stringdb	protein	Mus musculus
stringdb:10090.ENSMUSP00000020190	Vnn3		Unclustered	0.0	10090.ENSMUSP00000020190	Q9QZ25	false	10090.ENSMUSP00000020190	Q9QZ25	10090.ENSMUSP00000020190	Vascular non-inflammatory molecule 3; Amidohydrolase that hydrolyzes specifically one of the carboamide linkages in D-pantetheine thus recycling pantothenic acid (vitamin B5) and releasing cysteamine; Belongs to the carbon-nitrogen hydrolase superfamily. BTD/VNN family.	label: attribute="display name" labelsize=12 labelAlignment=left outline=true outlineColor=white outlineTransparency=95 outlineWidth=10 background=false color=black dropShadow=false		stringdb	protein	Mus musculus
stringdb:10090.ENSMUSP00000027151	Myl1	Cluster 4	Clustered	5.785714285714286	10090.ENSMUSP00000027151	P05977	false	10090.ENSMUSP00000027151	P05977	10090.ENSMUSP00000027151	Myosin light chain 1/3, skeletal muscle isoform; Regulatory light chain of myosin. Does not bind calcium.	label: attribute="display name" labelsize=12 labelAlignment=left outline=true outlineColor=white outlineTransparency=95 outlineWidth=10 background=false color=black dropShadow=false		stringdb	protein	Mus musculus
stringdb:10090.ENSMUSP00000046340	Grn	Cluster 9	Clustered	4.761904761904762	10090.ENSMUSP00000046340	P28798	false	10090.ENSMUSP00000046340	P28798	10090.ENSMUSP00000046340	PC cell-derived growth factor; Granulins have possible cytokine-like activity. They may play a role in inflammation, wound repair, and tissue remodeling. Acts as an autocrine growth factor for PC cells.	label: attribute="display name" labelsize=12 labelAlignment=left outline=true outlineColor=white outlineTransparency=95 outlineWidth=10 background=false color=black dropShadow=false		stringdb	protein	Mus musculus
stringdb:10090.ENSMUSP00000046101	Eef2		Unclustered	5.833333333333334	10090.ENSMUSP00000046101	P58252	false	10090.ENSMUSP00000046101	P58252	10090.ENSMUSP00000046101	Eukaryotic translation elongation factor 2; Catalyzes the GTP-dependent ribosomal translocation step during translation elongation. During this step, the ribosome changes from the pre-translocational (PRE) to the post- translocational (POST) state as the newly formed A-site-bound peptidyl-tRNA and P-site-bound deacylated tRNA move to the P and E sites, respectively. Catalyzes the coordinated move…	label: attribute="display name" labelsize=12 labelAlignment=left outline=true outlineColor=white outlineTransparency=95 outlineWidth=10 background=false color=black dropShadow=false		stringdb	protein	Mus musculus
stringdb:10090.ENSMUSP00000115173	Apoc2	Cluster 1	Clustered	13.0	10090.ENSMUSP00000115173	Q05020	false	10090.ENSMUSP00000115173	Q05020	10090.ENSMUSP00000115173	Apolipoprotein C-II; Component of chylomicrons, very low-density lipoproteins (VLDL), low-density lipoproteins (LDL), and high-density lipoproteins (HDL) in plasma. Plays an important role in lipoprotein metabolism as an activator of lipoprotein lipase.	label: attribute="display name" labelsize=12 labelAlignment=left outline=true outlineColor=white outlineTransparency=95 outlineWidth=10 background=false color=black dropShadow=false		stringdb	protein	Mus musculus
stringdb:10090.ENSMUSP00000125492	Hgd	Cluster 5	Clustered	4.472727272727273	10090.ENSMUSP00000125492	O09173	false	10090.ENSMUSP00000125492	O09173	10090.ENSMUSP00000125492	Homogentisate 1, 2-dioxygenase	label: attribute="display name" labelsize=12 labelAlignment=left outline=true outlineColor=white outlineTransparency=95 outlineWidth=10 background=false color=black dropShadow=false		stringdb	protein	Mus musculus
stringdb:10090.ENSMUSP00000021607	Lgmn		Unclustered	4.0	10090.ENSMUSP00000021607	O89017	false	10090.ENSMUSP00000021607	O89017	10090.ENSMUSP00000021607	Asparaginyl endopeptidase; Has a strict specificity for hydrolysis of asparaginyl bonds. Can also cleave aspartyl bonds slowly, especially under acidic conditions. May be involved in the processing of proteins for MHC class II antigen presentation in the lysosomal/endosomal system. Required for normal lysosomal protein degradation in renal proximal tubules. Required for normal degradation of inte…	label: attribute="display name" labelsize=12 labelAlignment=left outline=true outlineColor=white outlineTransparency=95 outlineWidth=10 background=false color=black dropShadow=false		stringdb	protein	Mus musculus	4NOJ|4NOK|4NOL|4NOM
stringdb:10090.ENSMUSP00000040246	C1qb	Cluster 11	Seed	6.0	10090.ENSMUSP00000040246	P14106	false	10090.ENSMUSP00000040246	P14106	10090.ENSMUSP00000040246	Complement component 1, q subcomponent, beta polypeptide; C1q associates with the proenzymes C1r and C1s to yield C1, the first component of the serum complement system. The collagen-like regions of C1q interact with the Ca(2+)-dependent C1r(2)C1s(2) proenzyme complex, and efficient activation of C1 takes place on interaction of the globular heads of C1q with the Fc regions of IgG or IgM antibody…	label: attribute="display name" labelsize=12 labelAlignment=left outline=true outlineColor=white outlineTransparency=95 outlineWidth=10 background=false color=black dropShadow=false		stringdb	protein	Mus musculus
stringdb:10090.ENSMUSP00000125373	Plod2		Unclustered	3.7333333333333334	10090.ENSMUSP00000125373	Q9R0B9	false	10090.ENSMUSP00000125373	Q9R0B9	10090.ENSMUSP00000125373	Procollagen lysine, 2-oxoglutarate 5-dioxygenase 2; Forms hydroxylysine residues in -Xaa-Lys-Gly- sequences in collagens. These hydroxylysines serve as sites of attachment for carbohydrate units and are essential for the stability of the intermolecular collagen cross-links.	label: attribute="display name" labelsize=12 labelAlignment=left outline=true outlineColor=white outlineTransparency=95 outlineWidth=10 background=false color=black dropShadow=false		stringdb	protein	Mus musculus
stringdb:10090.ENSMUSP00000074659	Klk1		Unclustered	2.0	10090.ENSMUSP00000074659	P15947	false	10090.ENSMUSP00000074659	P15947	10090.ENSMUSP00000074659	Glandular kallikrein K1; Glandular kallikreins cleave Met-Lys and Arg-Ser bonds in kininogen to release Lys-bradykinin.	label: attribute="display name" labelsize=12 labelAlignment=left outline=true outlineColor=white outlineTransparency=95 outlineWidth=10 background=false color=black dropShadow=false		stringdb	protein	Mus musculus
stringdb:10090.ENSMUSP00000020630	Hspa4	Cluster 9	Clustered	4.783333333333333	10090.ENSMUSP00000020630	Q61316	false	10090.ENSMUSP00000020630	Q61316	10090.ENSMUSP00000020630	Heat shock protein 4; Belongs to the heat shock protein 70 family.	label: attribute="display name" labelsize=12 labelAlignment=left outline=true outlineColor=white outlineTransparency=95 outlineWidth=10 background=false color=black dropShadow=false		stringdb	protein	Mus musculus
stringdb:10090.ENSMUSP00000099959	Robo4		Unclustered	0.6666666666666666	10090.ENSMUSP00000099959	Q8C310	false	10090.ENSMUSP00000099959	Q8C310	10090.ENSMUSP00000099959	Roundabout homolog 4 (Drosophila); Receptor for Slit proteins, at least for SLIT2, and seems to be involved in angiogenesis and vascular patterning. May mediate the inhibition of primary endothelial cell migration by Slit proteins.	label: attribute="display name" labelsize=12 labelAlignment=left outline=true outlineColor=white outlineTransparency=95 outlineWidth=10 background=false color=black dropShadow=false		stringdb	protein	Mus musculus
stringdb:10090.ENSMUSP00000068895	Capn2	Cluster 3	Clustered	7.644444444444445	10090.ENSMUSP00000068895	O08529	false	10090.ENSMUSP00000068895	O08529	10090.ENSMUSP00000068895	Calcium-activated neutral proteinase 2; Calcium-regulated non-lysosomal thiol-protease which catalyzes limited proteolysis of substrates involved in cytoskeletal remodeling and signal transduction. Proteolytically cleaves MYOC at 'Arg-226' (By similarity). Proteolytically cleaves CPEB3 following neuronal stimulation which abolishes CPEB3 translational repressor activity, leading to translation of…	label: attribute="display name" labelsize=12 labelAlignment=left outline=true outlineColor=white outlineTransparency=95 outlineWidth=10 background=false color=black dropShadow=false		stringdb	protein	Mus musculus
stringdb:10090.ENSMUSP00000021603	Fbln5		Unclustered	6.0	10090.ENSMUSP00000021603	Q9WVH9	false	10090.ENSMUSP00000021603	Q9WVH9	10090.ENSMUSP00000021603	Developmental arteries and neural crest EGF-like protein; Essential for elastic fiber formation, is involved in the assembly of continuous elastin (ELN) polymer and promotes the interaction of microfibrils and ELN (By similarity). Stabilizes and organizes elastic fibers in the skin, lung and vasculature. Promotes adhesion of endothelial cells through interaction of integrins and the RGD motif. Va…	label: attribute="display name" labelsize=12 labelAlignment=left outline=true outlineColor=white outlineTransparency=95 outlineWidth=10 background=false color=black dropShadow=false		stringdb	protein	Mus musculus
stringdb:10090.ENSMUSP00000095285	Rab18	Cluster 10	Clustered	3.0	10090.ENSMUSP00000095285	P35293	false	10090.ENSMUSP00000095285	P35293	10090.ENSMUSP00000095285	RAB18, member RAS oncogene family; Plays a role in apical endocytosis/recycling. May be implicated in transport between the plasma membrane and early endosomes. Plays a key role in eye and brain development and neurodegeneration (By similarity).	label: attribute="display name" labelsize=12 labelAlignment=left outline=true outlineColor=white outlineTransparency=95 outlineWidth=10 background=false color=black dropShadow=false		stringdb	protein	Mus musculus
stringdb:10090.ENSMUSP00000048817	Hspa13		Unclustered	7.0	10090.ENSMUSP00000048817	Q8BM72	false	10090.ENSMUSP00000048817	Q8BM72	10090.ENSMUSP00000048817	Stress-70 protein chaperone microsome-associated 60 kDa protein; Has peptide-independent ATPase activity; Belongs to the heat shock protein 70 family.	label: attribute="display name" labelsize=12 labelAlignment=left outline=true outlineColor=white outlineTransparency=95 outlineWidth=10 background=false color=black dropShadow=false		stringdb	protein	Mus musculus
stringdb:10090.ENSMUSP00000075690	Serpinb1a		Unclustered	6.0	10090.ENSMUSP00000075690	Q9D154	false	10090.ENSMUSP00000075690	Q9D154	10090.ENSMUSP00000075690	Serine (or cysteine) peptidase inhibitor, clade B, member 1a; Regulates the activity of the neutrophil proteases and thus, forms complexes with chymotrypsin, elastase, cathepsin G and proteinase-3; Belongs to the serpin family. Ov-serpin subfamily.	label: attribute="display name" labelsize=12 labelAlignment=left outline=true outlineColor=white outlineTransparency=95 outlineWidth=10 background=false color=black dropShadow=false		stringdb	protein	Mus musculus
stringdb:10090.ENSMUSP00000024866	Xdh	Cluster 3	Clustered	7.2727272727272725	10090.ENSMUSP00000024866	Q00519	false	10090.ENSMUSP00000024866	Q00519	10090.ENSMUSP00000024866	Xanthine dehydrogenase/oxidase; Key enzyme in purine degradation. Catalyzes the oxidation of hypoxanthine to xanthine. Catalyzes the oxidation of xanthine to uric acid. Contributes to the generation of reactive oxygen species.	label: attribute="display name" labelsize=12 labelAlignment=left outline=true outlineColor=white outlineTransparency=95 outlineWidth=10 background=false color=black dropShadow=false		stringdb	protein	Mus musculus
stringdb:10090.ENSMUSP00000020704	Igfbp1		Unclustered	3.0	10090.ENSMUSP00000020704	P47876	false	10090.ENSMUSP00000020704	P47876	10090.ENSMUSP00000020704	Insulin-like growth factor binding protein 1; IGF-binding proteins prolong the half-life of the IGFs and have been shown to either inhibit or stimulate the growth promoting effects of the IGFs on cell culture. They alter the interaction of IGFs with their cell surface receptors. Promotes cell migration (By similarity).	label: attribute="display name" labelsize=12 labelAlignment=left outline=true outlineColor=white outlineTransparency=95 outlineWidth=10 background=false color=black dropShadow=false		stringdb	protein	Mus musculus
stringdb:10090.ENSMUSP00000022322	Glud1	Cluster 2	Clustered	9.696969696969697	10090.ENSMUSP00000022322	P26443	false	10090.ENSMUSP00000022322	P26443	10090.ENSMUSP00000022322	Glutamate dehydrogenase 1, mitochondrial; Mitochondrial glutamate dehydrogenase that converts L- glutamate into alpha-ketoglutarate. Plays a key role in glutamine anaplerosis by producing alpha-ketoglutarate, an important intermediate in the tricarboxylic acid cycle. May be involved in learning and memory reactions by increasing the turnover of the excitatory neurotransmitter glutamate.	label: attribute="display name" labelsize=12 labelAlignment=left outline=true outlineColor=white outlineTransparency=95 outlineWidth=10 background=false color=black dropShadow=false		stringdb	protein	Mus musculus
stringdb:10090.ENSMUSP00000035077	Ltf		Unclustered	3.021978021978022	10090.ENSMUSP00000035077	P08071	false	10090.ENSMUSP00000035077	P08071	10090.ENSMUSP00000035077	Lactotransferrin; Transferrins are iron binding transport proteins which can bind two Fe(3+) ions in association with the binding of an anion, usually bicarbonate.	label: attribute="display name" labelsize=12 labelAlignment=left outline=true outlineColor=white outlineTransparency=95 outlineWidth=10 background=false color=black dropShadow=false		stringdb	protein	Mus musculus
stringdb:10090.ENSMUSP00000019283	Isyna1		Unclustered	2.4000000000000004	10090.ENSMUSP00000019283	Q9JHU9	false	10090.ENSMUSP00000019283	Q9JHU9	10090.ENSMUSP00000019283	Myo-inositol 1-phosphate synthase A1; Key enzyme in myo-inositol biosynthesis pathway that catalyzes the conversion of glucose 6-phosphate to 1-myo-inositol 1-phosphate in a NAD-dependent manner. Rate-limiting enzyme in the synthesis of all inositol-containing compounds (By similarity).	label: attribute="display name" labelsize=12 labelAlignment=left outline=true outlineColor=white outlineTransparency=95 outlineWidth=10 background=false color=black dropShadow=false		stringdb	protein	Mus musculus
stringdb:10090.ENSMUSP00000043926	Pnp	Cluster 13	Seed	3.0	10090.ENSMUSP00000043926	P23492	false	10090.ENSMUSP00000043926	P23492	10090.ENSMUSP00000043926	Inosine-guanosine phosphorylase; The purine nucleoside phosphorylases catalyze the phosphorolytic breakdown of the N-glycosidic bond in the beta- (deoxy)ribonucleoside molecules, with the formation of the corresponding free purine bases and pentose-1-phosphate.	label: attribute="display name" labelsize=12 labelAlignment=left outline=true outlineColor=white outlineTransparency=95 outlineWidth=10 background=false color=black dropShadow=false		stringdb	protein	Mus musculus
stringdb:10090.ENSMUSP00000061851	Ahcy	Cluster 8	Clustered	7.0	10090.ENSMUSP00000061851	P50247	false	10090.ENSMUSP00000061851	P50247	10090.ENSMUSP00000061851	S-adenosylhomocysteine hydrolase; Adenosylhomocysteine is a competitive inhibitor of S- adenosyl-L-methionine-dependent methyl transferase reactions; therefore adenosylhomocysteinase may play a key role in the control of methylations via regulation of the intracellular concentration of adenosylhomocysteine.	label: attribute="display name" labelsize=12 labelAlignment=left outline=true outlineColor=white outlineTransparency=95 outlineWidth=10 background=false color=black dropShadow=false		stringdb	protein	Mus musculus	5AXA|5AXB|5AXC|5AXD
stringdb:10090.ENSMUSP00000052872	Fasn	Cluster 9	Clustered	4.472727272727273	10090.ENSMUSP00000052872	P19096	false	10090.ENSMUSP00000052872	P19096	10090.ENSMUSP00000052872	Fatty acid synthase; Fatty acid synthetase catalyzes the formation of long- chain fatty acids from acetyl-CoA, malonyl-CoA and NADPH. This multifunctional protein has 7 catalytic activities and an acyl carrier protein.	label: attribute="display name" labelsize=12 labelAlignment=left outline=true outlineColor=white outlineTransparency=95 outlineWidth=10 background=false color=black dropShadow=false		stringdb	protein	Mus musculus	5MY0|5MY2
stringdb:10090.ENSMUSP00000026122	P4hb	Cluster 6	Clustered	5.230769230769231	10090.ENSMUSP00000026122	P09103	false	10090.ENSMUSP00000026122	P09103	10090.ENSMUSP00000026122	Endoplasmic reticulum resident protein 59; This multifunctional protein catalyzes the formation, breakage and rearrangement of disulfide bonds. At the cell surface, seems to act as a reductase that cleaves disulfide bonds of proteins attached to the cell. May therefore cause structural modifications of exofacial proteins. Inside the cell, seems to form/rearrange disulfide bonds of nascent protein…	label: attribute="display name" labelsize=12 labelAlignment=left outline=true outlineColor=white outlineTransparency=95 outlineWidth=10 background=false color=black dropShadow=false		stringdb	protein	Mus musculus
stringdb:10090.ENSMUSP00000053962	Lcn2		Unclustered	5.153846153846154	10090.ENSMUSP00000053962	P11672	false	10090.ENSMUSP00000053962	P11672	10090.ENSMUSP00000053962	Neutrophil gelatinase-associated lipocalin; Iron-trafficking protein involved in multiple processes such as apoptosis, innate immunity and renal development. Binds iron through association with 2,5-dihydroxybenzoic acid (2,5- DHBA), a siderophore that shares structural similarities with bacterial enterobactin, and delivers or removes iron from the cell, depending on the context. Iron-bound form (…	label: attribute="display name" labelsize=12 labelAlignment=left outline=true outlineColor=white outlineTransparency=95 outlineWidth=10 background=false color=black dropShadow=false		stringdb	protein	Mus musculus	3S26|3U9P
stringdb:10090.ENSMUSP00000008036	Rplp1		Unclustered	2.1999999999999997	10090.ENSMUSP00000008036	P47955	false	10090.ENSMUSP00000008036	P47955	10090.ENSMUSP00000008036	60S acidic ribosomal protein P1; Plays an important role in the elongation step of protein synthesis.	label: attribute="display name" labelsize=12 labelAlignment=left outline=true outlineColor=white outlineTransparency=95 outlineWidth=10 background=false color=black dropShadow=false		stringdb	protein	Mus musculus
stringdb:10090.ENSMUSP00000046080	Bpifa2		Unclustered	1.2	10090.ENSMUSP00000046080	P07743	false	10090.ENSMUSP00000046080	P07743	10090.ENSMUSP00000046080	BPI fold containing family A, member 2; Has strong antibacterial activity against P. aeruginosa; Belongs to the BPI/LBP/Plunc superfamily. Plunc family.	label: attribute="display name" labelsize=12 labelAlignment=left outline=true outlineColor=white outlineTransparency=95 outlineWidth=10 background=false color=black dropShadow=false		stringdb	protein	Mus musculus
stringdb:10090.ENSMUSP00000028781	Atrn		Unclustered	0.0	10090.ENSMUSP00000028781	Q9WU60	false	10090.ENSMUSP00000028781	Q9WU60	10090.ENSMUSP00000028781	Protein mahogany; Involved in the initial immune cell clustering during inflammatory response and may regulate chemotactic activity of chemokines (By similarity). May play a role in melanocortin signaling pathways that regulate energy homeostasis and hair color. Low-affinity receptor for agouti. Has a critical role in normal myelination in the central nervous system (By similarity).	label: attribute="display name" labelsize=12 labelAlignment=left outline=true outlineColor=white outlineTransparency=95 outlineWidth=10 background=false color=black dropShadow=false		stringdb	protein	Mus musculus
stringdb:10090.ENSMUSP00000057406	Loxl1		Unclustered	4.464285714285714	10090.ENSMUSP00000057406	P97873	false	10090.ENSMUSP00000057406	P97873	10090.ENSMUSP00000057406	Lysyl oxidase-like protein 1; Active on elastin and collagen substrates.	label: attribute="display name" labelsize=12 labelAlignment=left outline=true outlineColor=white outlineTransparency=95 outlineWidth=10 background=false color=black dropShadow=false		stringdb	protein	Mus musculus
stringdb:10090.ENSMUSP00000113672	Cth		Unclustered	2.4166666666666665	10090.ENSMUSP00000113672	Q8VCN5	false	10090.ENSMUSP00000113672	Q8VCN5	10090.ENSMUSP00000113672	Cystathionase (cystathionine gamma-lyase); Catalyzes the last step in the trans-sulfuration pathway from methionine to cysteine. Has broad substrate specificity. Converts cystathionine to cysteine, ammonia and 2-oxobutanoate. Converts two cysteine molecules to lanthionine and hydrogen sulfide. Can also accept homocysteine as substrate. Specificity depends on the levels of the endogenous substrate…	label: attribute="display name" labelsize=12 labelAlignment=left outline=true outlineColor=white outlineTransparency=95 outlineWidth=10 background=false color=black dropShadow=false		stringdb	protein	Mus musculus
stringdb:10090.ENSMUSP00000029078	Car2		Unclustered	2.0	10090.ENSMUSP00000029078	P00920	false	10090.ENSMUSP00000029078	P00920	10090.ENSMUSP00000029078	Carbonate dehydratase II; Essential for bone resorption and osteoclast differentiation. Reversible hydration of carbon dioxide. Contributes to intracellular pH regulation in the duodenal upper villous epithelium during proton-coupled peptide absorption. Stimulates the chloride-bicarbonate exchange activity of SLC26A6; Belongs to the alpha-carbonic anhydrase family.	label: attribute="display name" labelsize=12 labelAlignment=left outline=true outlineColor=white outlineTransparency=95 outlineWidth=10 background=false color=black dropShadow=false		stringdb	protein	Mus musculus
stringdb:10090.ENSMUSP00000004232	Adh1	Cluster 6	Clustered	5.0	10090.ENSMUSP00000004232	P00329	false	10090.ENSMUSP00000004232	P00329	10090.ENSMUSP00000004232	Alcohol dehydrogenase 1 (class I); Belongs to the zinc-containing alcohol dehydrogenase family. Class-I subfamily.	label: attribute="display name" labelsize=12 labelAlignment=left outline=true outlineColor=white outlineTransparency=95 outlineWidth=10 background=false color=black dropShadow=false		stringdb	protein	Mus musculus
stringdb:10090.ENSMUSP00000102782	Cd300lg		Unclustered	0.0	10090.ENSMUSP00000102782	Q1ERP8	false	10090.ENSMUSP00000102782	Q1ERP8	10090.ENSMUSP00000102782	CD300 antigen like family member G; Receptor which may mediate L-selectin-dependent lymphocyte rollings. Binds SELL in a calcium dependent manner. Binds lymphocyte; Belongs to the CD300 family.	label: attribute="display name" labelsize=12 labelAlignment=left outline=true outlineColor=white outlineTransparency=95 outlineWidth=10 background=false color=black dropShadow=false		stringdb	protein	Mus musculus
stringdb:10090.ENSMUSP00000037128	Qsox2		Unclustered	0.0	10090.ENSMUSP00000037128	Q3TMX7	false	10090.ENSMUSP00000037128	Q3TMX7	10090.ENSMUSP00000037128	Quiescin Q6 sulfhydryl oxidase 2; Catalyzes the oxidation of sulfhydryl groups in peptide and protein thiols to disulfides with the reduction of oxygen to hydrogen peroxide. May contribute to disulfide bond formation in a variety of secreted proteins (By similarity).	label: attribute="display name" labelsize=12 labelAlignment=left outline=true outlineColor=white outlineTransparency=95 outlineWidth=10 background=false color=black dropShadow=false		stringdb	protein	Mus musculus
stringdb:10090.ENSMUSP00000029082	Psma7	Cluster 2	Clustered	8.454545454545455	10090.ENSMUSP00000029082	Q9Z2U0	false	10090.ENSMUSP00000029082	Q9Z2U0	10090.ENSMUSP00000029082	Proteasome (prosome, macropain) subunit, alpha type 7; Component of the 20S core proteasome complex involved in the proteolytic degradation of most intracellular proteins. This complex plays numerous essential roles within the cell by associating with different regulatory particles. Associated with two 19S regulatory particles, forms the 26S proteasome and thus participates in the ATP-dependent d…	label: attribute="display name" labelsize=12 labelAlignment=left outline=true outlineColor=white outlineTransparency=95 outlineWidth=10 background=false color=black dropShadow=false		stringdb	protein	Mus musculus
stringdb:10090.ENSMUSP00000091921	Hsp90aa1	Cluster 7	Clustered	3.4239130434782608	10090.ENSMUSP00000091921	P07901	false	10090.ENSMUSP00000091921	P07901	10090.ENSMUSP00000091921	Heat shock protein 90, alpha (cytosolic), class A member 1; Molecular chaperone that promotes the maturation, structural maintenance and proper regulation of specific target proteins involved for instance in cell cycle control and signal transduction. Undergoes a functional cycle that is linked to its ATPase activity which is essential for its chaperone activity. This cycle probably induces confo…	label: attribute="display name" labelsize=12 labelAlignment=left outline=true outlineColor=white outlineTransparency=95 outlineWidth=10 background=false color=black dropShadow=false		stringdb	protein	Mus musculus	5H22
stringdb:10090.ENSMUSP00000124274	Asl		Unclustered	4.027777777777778	10090.ENSMUSP00000124274	Q91YI0	false	10090.ENSMUSP00000124274	Q91YI0	10090.ENSMUSP00000124274	Argininosuccinate lyase; Belongs to the lyase 1 family. Argininosuccinate lyase subfamily.	label: attribute="display name" labelsize=12 labelAlignment=left outline=true outlineColor=white outlineTransparency=95 outlineWidth=10 background=false color=black dropShadow=false		stringdb	protein	Mus musculus
stringdb:10090.ENSMUSP00000116271	Lcp1	Cluster 8	Clustered	6.533333333333333	10090.ENSMUSP00000116271	Q61233	false	10090.ENSMUSP00000116271	Q61233	10090.ENSMUSP00000116271	Lymphocyte cytosolic protein 1; Actin-binding protein. Plays a role in the activation of T-cells in response to costimulation through TCR/CD3 and CD2 or CD28. Modulates the cell surface expression of IL2RA/CD25 and CD69.	label: attribute="display name" labelsize=12 labelAlignment=left outline=true outlineColor=white outlineTransparency=95 outlineWidth=10 background=false color=black dropShadow=false		stringdb	protein	Mus musculus
stringdb:10090.ENSMUSP00000018744	Shmt1	Cluster 8	Clustered	7.5636363636363635	10090.ENSMUSP00000018744	P50431	false	10090.ENSMUSP00000018744	P50431	10090.ENSMUSP00000018744	Serine hydroxymethyltransferase 1 (soluble); Interconversion of serine and glycine.	label: attribute="display name" labelsize=12 labelAlignment=left outline=true outlineColor=white outlineTransparency=95 outlineWidth=10 background=false color=black dropShadow=false		stringdb	protein	Mus musculus	1EJI
stringdb:10090.ENSMUSP00000035061	Ngp		Unclustered	4.0	10090.ENSMUSP00000035061	O08692	false	10090.ENSMUSP00000035061	O08692	10090.ENSMUSP00000035061	Myeloid secondary granule protein; Acts as an inhibitor of cathepsin B (CTSB) activity. Plays a role as a negative regulator of tumor vascular development, cell invasion and metastasis.	label: attribute="display name" labelsize=12 labelAlignment=left outline=true outlineColor=white outlineTransparency=95 outlineWidth=10 background=false color=black dropShadow=false		stringdb	protein	Mus musculus
stringdb:10090.ENSMUSP00000079362	Sbsn		Unclustered	1.6666666666666667	10090.ENSMUSP00000079362	Q8CIT9	false	10090.ENSMUSP00000079362	Q8CIT9	10090.ENSMUSP00000079362	Suprabasin	label: attribute="display name" labelsize=12 labelAlignment=left outline=true outlineColor=white outlineTransparency=95 outlineWidth=10 background=false color=black dropShadow=false		stringdb	protein	Mus musculus
stringdb:10090.ENSMUSP00000001416	Hars	Cluster 13	Clustered	3.0	10090.ENSMUSP00000001416	Q61035	false	10090.ENSMUSP00000001416	Q61035	10090.ENSMUSP00000001416	Histidine--tRNA ligase, cytoplasmic; Cytoplasmic histidine--tRNA ligase. Plays a role in axon guidance.	label: attribute="display name" labelsize=12 labelAlignment=left outline=true outlineColor=white outlineTransparency=95 outlineWidth=10 background=false color=black dropShadow=false		stringdb	protein	Mus musculus
stringdb:10090.ENSMUSP00000029987	Aldob	Cluster 1	Clustered	11.0	10090.ENSMUSP00000029987	Q91Y97	false	10090.ENSMUSP00000029987	Q91Y97	10090.ENSMUSP00000029987	Aldolase B, fructose-bisphosphate	label: attribute="display name" labelsize=12 labelAlignment=left outline=true outlineColor=white outlineTransparency=95 outlineWidth=10 background=false color=black dropShadow=false		stringdb	protein	Mus musculus
stringdb:10090.ENSMUSP00000029748	Fcgr1	Cluster 3	Clustered	7.0	10090.ENSMUSP00000029748	P26151	false	10090.ENSMUSP00000029748	P26151	10090.ENSMUSP00000029748	High affinity immunoglobulin gamma Fc receptor I; High affinity receptor for the Fc region of immunoglobulins gamma. Functions in both innate and adaptive immune responses.	label: attribute="display name" labelsize=12 labelAlignment=left outline=true outlineColor=white outlineTransparency=95 outlineWidth=10 background=false color=black dropShadow=false		stringdb	protein	Mus musculus
stringdb:10090.ENSMUSP00000032473	Iigp1		Unclustered	3.0	10090.ENSMUSP00000032473	Q9QZ85	false	10090.ENSMUSP00000032473	Q9QZ85	10090.ENSMUSP00000032473	Interferon inducible GTPase 1; GTPase with low activity. Has higher affinity for GDP than for GTP. Plays a role in resistance to intracellular pathogens. Required for disruption of the parasitophorous vacuole formed following T.gondii infection and subsequent killing of the parasite. Mediates resistance to C.trachomatis infection by targeting bacterial inclusions to autophagosomes for subsequent …	label: attribute="display name" labelsize=12 labelAlignment=left outline=true outlineColor=white outlineTransparency=95 outlineWidth=10 background=false color=black dropShadow=false		stringdb	protein	Mus musculus	1TPZ|1TQ2|1TQ4|1TQ6|1TQD|4LV5|4LV8|5FPH
stringdb:10090.ENSMUSP00000027684	Arl8a		Unclustered	0.0	10090.ENSMUSP00000027684	Q8VEH3	false	10090.ENSMUSP00000027684	Q8VEH3	10090.ENSMUSP00000027684	Novel small G protein indispensable for equal chromosome segregation 2; May play a role in lysosomes motility. Alternatively, may play a role in chromosome segregation (By similarity).	label: attribute="display name" labelsize=12 labelAlignment=left outline=true outlineColor=white outlineTransparency=95 outlineWidth=10 background=false color=black dropShadow=false		stringdb	protein	Mus musculus
stringdb:10090.ENSMUSP00000035743	Pygb	Cluster 2	Clustered	8.836363636363636	10090.ENSMUSP00000035743	Q8CI94	false	10090.ENSMUSP00000035743	Q8CI94	10090.ENSMUSP00000035743	Glycogen phosphorylase, brain form; Glycogen phosphorylase that regulates glycogen mobilization. Phosphorylase is an important allosteric enzyme in carbohydrate metabolism. Enzymes from different sources differ in their regulatory mechanisms and in their natural substrates. However, all known phosphorylases share catalytic and structural properties.	label: attribute="display name" labelsize=12 labelAlignment=left outline=true outlineColor=white outlineTransparency=95 outlineWidth=10 background=false color=black dropShadow=false		stringdb	protein	Mus musculus
stringdb:10090.ENSMUSP00000082548	Isg15		Unclustered	7.0	10090.ENSMUSP00000082548	Q64339	false	10090.ENSMUSP00000082548	Q64339	10090.ENSMUSP00000082548	Interferon-induced 15 kDa protein; Ubiquitin-like protein which plays a key role in the innate immune response to viral infection either via its conjugation to a target protein (ISGylation) or via its action as a free or unconjugated protein. ISGylation involves a cascade of enzymatic reactions involving E1, E2, and E3 enzymes which catalyze the conjugation of ISG15 to a lysine residue in the tar…	label: attribute="display name" labelsize=12 labelAlignment=left outline=true outlineColor=white outlineTransparency=95 outlineWidth=10 background=false color=black dropShadow=false		stringdb	protein	Mus musculus	5CHF|5CHV|5CHW|5JZE|5TL7|5TLA
stringdb:10090.ENSMUSP00000084846	Aldoa	Cluster 1	Clustered	11.0	10090.ENSMUSP00000084846	P05064	false	10090.ENSMUSP00000084846	P05064	10090.ENSMUSP00000084846	Aldolase A, fructose-bisphosphate; Plays a key role in glycolysis and gluconeogenesis. In addition, may also function as scaffolding protein (By similarity); Belongs to the class I fructose-bisphosphate aldolase family.	label: attribute="display name" labelsize=12 labelAlignment=left outline=true outlineColor=white outlineTransparency=95 outlineWidth=10 background=false color=black dropShadow=false		stringdb	protein	Mus musculus
stringdb:10090.ENSMUSP00000032910	Mylpf	Cluster 4	Seed	6.0	10090.ENSMUSP00000032910	P97457	false	10090.ENSMUSP00000032910	P97457	10090.ENSMUSP00000032910	Myosin light chain, phosphorylatable, fast skeletal muscle	label: attribute="display name" labelsize=12 labelAlignment=left outline=true outlineColor=white outlineTransparency=95 outlineWidth=10 background=false color=black dropShadow=false		stringdb	protein	Mus musculus
stringdb:10090.ENSMUSP00000068594	Hyou1	Cluster 6	Clustered	5.785714285714286	10090.ENSMUSP00000068594	Q9JKR6	false	10090.ENSMUSP00000068594	Q9JKR6	10090.ENSMUSP00000068594	140 kDa Ca(2+)-binding protein; Has a pivotal role in cytoprotective cellular mechanisms triggered by oxygen deprivation. May play a role as a molecular chaperone and participate in protein folding (By similarity).	label: attribute="display name" labelsize=12 labelAlignment=left outline=true outlineColor=white outlineTransparency=95 outlineWidth=10 background=false color=black dropShadow=false		stringdb	protein	Mus musculus
stringdb:10090.ENSMUSP00000034539	Dcps		Unclustered	3.0	10090.ENSMUSP00000034539	Q9DAR7	false	10090.ENSMUSP00000034539	Q9DAR7	10090.ENSMUSP00000034539	Histidine triad nucleotide-binding protein 5; Decapping scavenger enzyme that catalyzes the cleavage of a residual cap structure following the degradation of mRNAs by the 3'->5' exosome-mediated mRNA decay pathway. Hydrolyzes cap analog structures like 7-methylguanosine nucleoside triphosphate (m7GpppG) with up to 10 nucleotide substrates (small capped oligoribonucleotides) and specifically relea…	label: attribute="display name" labelsize=12 labelAlignment=left outline=true outlineColor=white outlineTransparency=95 outlineWidth=10 background=false color=black dropShadow=false		stringdb	protein	Mus musculus	1VLR
stringdb:10090.ENSMUSP00000059717	Samhd1		Unclustered	2.0	10090.ENSMUSP00000059717	Q60710	false	10090.ENSMUSP00000059717	Q60710	10090.ENSMUSP00000059717	Deoxynucleoside triphosphate triphosphohydrolase SAMHD1; Host restriction nuclease involved in defense response to virus. Has dNTPase activity and reduces cellular dNTP levels to levels too low for retroviral reverse transcription to occur. Blocks early-stage virus replication in dendritic and other myeloid cells. Likewise, suppresses LINE-1 retrotransposon activity. May play a role in mediating …	label: attribute="display name" labelsize=12 labelAlignment=left outline=true outlineColor=white outlineTransparency=95 outlineWidth=10 background=false color=black dropShadow=false		stringdb	protein	Mus musculus	6BRG|6BRH|6BRK
stringdb:10090.ENSMUSP00000086342	Bpifb3		Unclustered	1.4	10090.ENSMUSP00000086342	Q80ZU7	false	10090.ENSMUSP00000086342	Q80ZU7	10090.ENSMUSP00000086342	Long palate, lung and nasal epithelium carcinoma-associated protein 3; May have the capacity to recognize and bind specific classes of odorants. May act as a carrier molecule, transporting odorants across the mucus layer to access receptor sites. May serve as a primary defense mechanism by recognizing and removing potentially harmful odorants or pathogenic microorganisms from the mucosa or cleari…	label: attribute="display name" labelsize=12 labelAlignment=left outline=true outlineColor=white outlineTransparency=95 outlineWidth=10 background=false color=black dropShadow=false		stringdb	protein	Mus musculus
stringdb:10090.ENSMUSP00000049355	Gpi1	Cluster 2	Clustered	9.202614379084968	10090.ENSMUSP00000049355	P06745	false	10090.ENSMUSP00000049355	Q9JM07	10090.ENSMUSP00000049355	Glucose phosphate isomerase 1; Besides it's role as a glycolytic enzyme, mammalian GPI can function as a tumor-secreted cytokine and an angiogenic factor (AMF) that stimulates endothelial cell motility. GPI is also a neurotrophic factor (Neuroleukin) for spinal and sensory neurons.	label: attribute="display name" labelsize=12 labelAlignment=left outline=true outlineColor=white outlineTransparency=95 outlineWidth=10 background=false color=black dropShadow=false		stringdb	protein	Mus musculus
stringdb:10090.ENSMUSP00000042283	Supt16		Unclustered	2.0	10090.ENSMUSP00000042283	Q920B9	false	10090.ENSMUSP00000042283	Q920B9	10090.ENSMUSP00000042283	Chromatin-specific transcription elongation factor 140 kDa subunit; Component of the FACT complex, a general chromatin factor that acts to reorganize nucleosomes. The FACT complex is involved in multiple processes that require DNA as a template such as mRNA elongation, DNA replication and DNA repair. During transcription elongation the FACT complex acts as a histone chaperone that both destabiliz…	label: attribute="display name" labelsize=12 labelAlignment=left outline=true outlineColor=white outlineTransparency=95 outlineWidth=10 background=false color=black dropShadow=false		stringdb	protein	Mus musculus
stringdb:10090.ENSMUSP00000037018	Fgg	Cluster 5	Clustered	5.0256410256410255	10090.ENSMUSP00000037018	Q8VCM7	false	10090.ENSMUSP00000037018	Q8VCM7	10090.ENSMUSP00000037018	Fibrinogen gamma chain; Together with fibrinogen alpha (FGA) and fibrinogen beta (FGB), polymerizes to form an insoluble fibrin matrix (By similarity). Fibrin has a major function in hemostasis as one of the primary components of blood clots (By similarity). In addition, functions during the early stages of wound repair to stabilize the lesion and guide cell migration during re- epithelialization…	label: attribute="display name" labelsize=12 labelAlignment=left outline=true outlineColor=white outlineTransparency=95 outlineWidth=10 background=false color=black dropShadow=false		stringdb	protein	Mus musculus
stringdb:10090.ENSMUSP00000017881	Mmp9	Cluster 3	Clustered	7.450980392156863	10090.ENSMUSP00000017881	P41245	false	10090.ENSMUSP00000017881	P41245	10090.ENSMUSP00000017881	92 kDa type IV collagenase; Could play a role in bone osteoclastic resorption. Cleaves type IV and type V collagen into large C-terminal three quarter fragments and shorter N-terminal one quarter fragments (By similarity); Belongs to the peptidase M10A family.	label: attribute="display name" labelsize=12 labelAlignment=left outline=true outlineColor=white outlineTransparency=95 outlineWidth=10 background=false color=black dropShadow=false		stringdb	protein	Mus musculus
stringdb:10090.ENSMUSP00000042285	Ldah		Unclustered	0.0	10090.ENSMUSP00000042285	Q8BVA5	false	10090.ENSMUSP00000042285	Q8BVA5	10090.ENSMUSP00000042285	Lipid droplet-associated serine hydrolase; Serine lipid hydrolase associated with lipid droplets. Highly expressed in macrophage-rich areas in atherosclerotic lesions, suggesting that it could promote cholesterol ester turnover in macrophages; Belongs to the AB hydrolase superfamily. LDAH family.	label: attribute="display name" labelsize=12 labelAlignment=left outline=true outlineColor=white outlineTransparency=95 outlineWidth=10 background=false color=black dropShadow=false		stringdb	protein	Mus musculus
stringdb:10090.ENSMUSP00000024739	Hsp90ab1	Cluster 7	Clustered	3.541501976284585	10090.ENSMUSP00000024739	P11499	false	10090.ENSMUSP00000024739	P11499	10090.ENSMUSP00000024739	Heat shock protein 90 alpha (cytosolic), class B member 1; Molecular chaperone that promotes the maturation, structural maintenance and proper regulation of specific target proteins involved for instance in cell cycle control and signal transduction. Undergoes a functional cycle that is linked to its ATPase activity. This cycle probably induces conformational changes in the client proteins, there…	label: attribute="display name" labelsize=12 labelAlignment=left outline=true outlineColor=white outlineTransparency=95 outlineWidth=10 background=false color=black dropShadow=false		stringdb	protein	Mus musculus
stringdb:10090.ENSMUSP00000101105	Psap		Unclustered	3.0	10090.ENSMUSP00000101105	Q61207	false	10090.ENSMUSP00000101105	Q61207	10090.ENSMUSP00000101105	Sulfated glycoprotein 1; Saposins are specific low-molecular mass non-enzymic proteins, they participate in the lysosomal degradation of sphingolipids, which takes place by the sequential action of specific hydrolases.	label: attribute="display name" labelsize=12 labelAlignment=left outline=true outlineColor=white outlineTransparency=95 outlineWidth=10 background=false color=black dropShadow=false		stringdb	protein	Mus musculus	5NXB|5U85
stringdb:10090.ENSMUSP00000020258	Herc4		Unclustered	3.0	10090.ENSMUSP00000020258	Q6PAV2	false	10090.ENSMUSP00000020258	Q6PAV2	10090.ENSMUSP00000020258	HECT domain and RCC1-like domain-containing protein 4; Probable E3 ubiquitin-protein ligase involved in either protein trafficking or in the distribution of cellular structures. Required for spermatozoon maturation and fertility, and for the removal of the cytoplasmic droplet of the spermatozoon. E3 ubiquitin-protein ligases accept ubiquitin from an E2 ubiquitin- conjugating enzyme in the form of…	label: attribute="display name" labelsize=12 labelAlignment=left outline=true outlineColor=white outlineTransparency=95 outlineWidth=10 background=false color=black dropShadow=false		stringdb	protein	Mus musculus
stringdb:10090.ENSMUSP00000026917	Nrp1		Unclustered	4.0	10090.ENSMUSP00000026917	P97333	false	10090.ENSMUSP00000026917	P97333	10090.ENSMUSP00000026917	Neuropilin 1; Receptor involved in the development of the cardiovascular system, in angiogenesis, in the formation of certain neuronal circuits and in organogenesis outside the nervous system. Mediates the chemorepulsant activity of semaphorins. Binds to semaphorin 3A, the PLGF-2 isoform of PGF, the VEGF165 isoform of VEGFA and VEGFB. Coexpression with KDR results in increased VEGF165 binding to …	label: attribute="display name" labelsize=12 labelAlignment=left outline=true outlineColor=white outlineTransparency=95 outlineWidth=10 background=false color=black dropShadow=false		stringdb	protein	Mus musculus	4GZ9|4GZA
stringdb:10090.ENSMUSP00000043703	Ptk7		Unclustered	0.0	10090.ENSMUSP00000043703	Q8BKG3	false	10090.ENSMUSP00000043703	Q8BKG3	10090.ENSMUSP00000043703	Inactive tyrosine-protein kinase 7; Inactive tyrosine kinase involved in Wnt signaling pathway. Component of both the non-canonical (also known as the Wnt/planar cell polarity signaling) and the canonical Wnt signaling pathway. Functions in cell adhesion, cell migration, cell polarity, proliferation, actin cytoskeleton reorganization and apoptosis. Has a role in embryogenesis, epithelial tissue o…	label: attribute="display name" labelsize=12 labelAlignment=left outline=true outlineColor=white outlineTransparency=95 outlineWidth=10 background=false color=black dropShadow=false		stringdb	protein	Mus musculus
stringdb:10090.ENSMUSP00000005548	Hmox1	Cluster 3	Clustered	8.181818181818182	10090.ENSMUSP00000005548	P14901	false	10090.ENSMUSP00000005548	P14901	10090.ENSMUSP00000005548	Heme oxygenase (decycling) 1; Heme oxygenase cleaves the heme ring at the alpha methene bridge to form biliverdin. Biliverdin is subsequently converted to bilirubin by biliverdin reductase. Under physiological conditions, the activity of heme oxygenase is highest in the spleen, where senescent erythrocytes are sequestrated and destroyed. Exhibits cytoprotective effects since excess of free heme s…	label: attribute="display name" labelsize=12 labelAlignment=left outline=true outlineColor=white outlineTransparency=95 outlineWidth=10 background=false color=black dropShadow=false		stringdb	protein	Mus musculus
stringdb:10090.ENSMUSP00000112007	Gps1	Cluster 6	Clustered	6.0	10090.ENSMUSP00000112007	Q99LD4	false	10090.ENSMUSP00000112007	Q99LD4	10090.ENSMUSP00000112007	JAB1-containing signalosome subunit 1; Essential component of the COP9 signalosome complex (CSN), a complex involved in various cellular and developmental processes. The CSN complex is an essential regulator of the ubiquitin (Ubl) conjugation pathway by mediating the deneddylation of the cullin subunits of SCF-type E3 ligase complexes, leading to decrease the Ubl ligase activity of SCF-type compl…	label: attribute="display name" labelsize=12 labelAlignment=left outline=true outlineColor=white outlineTransparency=95 outlineWidth=10 background=false color=black dropShadow=false		stringdb	protein	Mus musculus
stringdb:10090.ENSMUSP00000134735	Psme1	Cluster 2	Clustered	9.0	10090.ENSMUSP00000134735	P97371	false	10090.ENSMUSP00000134735	P97371	10090.ENSMUSP00000134735	Proteasome (prosome, macropain) activator subunit 1 (PA28 alpha); Implicated in immunoproteasome assembly and required for efficient antigen processing. The PA28 activator complex enhances the generation of class I binding peptides by altering the cleavage pattern of the proteasome.	label: attribute="display name" labelsize=12 labelAlignment=left outline=true outlineColor=white outlineTransparency=95 outlineWidth=10 background=false color=black dropShadow=false		stringdb	protein	Mus musculus	5MSJ|5MX5
stringdb:10090.ENSMUSP00000118221	Sri		Unclustered	2.0	10090.ENSMUSP00000118221	Q6P069	false	10090.ENSMUSP00000118221	Q6P069	10090.ENSMUSP00000118221	Sorcin; Calcium-binding protein that modulates excitation- contraction coupling in the heart. Contributes to calcium homeostasis in the heart sarcoplasmic reticulum. Modulates the activity of RYR2 calcium channels.	label: attribute="display name" labelsize=12 labelAlignment=left outline=true outlineColor=white outlineTransparency=95 outlineWidth=10 background=false color=black dropShadow=false		stringdb	protein	Mus musculus
stringdb:10090.ENSMUSP00000025851	Dpp3		Unclustered	1.6666666666666667	10090.ENSMUSP00000025851	Q99KK7	false	10090.ENSMUSP00000025851	Q99KK7	10090.ENSMUSP00000025851	Dipeptidyl aminopeptidase III; Cleaves and degrades bioactive peptides, including angiotensin, Leu-enkephalin and Met-enkephalin. Also cleaves Arg- Arg-beta-naphthylamide (in vitro); Belongs to the peptidase M49 family.	label: attribute="display name" labelsize=12 labelAlignment=left outline=true outlineColor=white outlineTransparency=95 outlineWidth=10 background=false color=black dropShadow=false		stringdb	protein	Mus musculus
stringdb:10090.ENSMUSP00000097444	Prep		Unclustered	0.9285714285714286	10090.ENSMUSP00000097444	Q9QUR6	false	10090.ENSMUSP00000097444	Q9QUR6	10090.ENSMUSP00000097444	Post-proline cleaving enzyme; Cleaves peptide bonds on the C-terminal side of prolyl residues within peptides that are up to approximately 30 amino acids long.	label: attribute="display name" labelsize=12 labelAlignment=left outline=true outlineColor=white outlineTransparency=95 outlineWidth=10 background=false color=black dropShadow=false		stringdb	protein	Mus musculus
stringdb:10090.ENSMUSP00000020608	Ppp2ca	Cluster 7	Seed	4.0	10090.ENSMUSP00000020608	P63330	false	10090.ENSMUSP00000020608	P63330	10090.ENSMUSP00000020608	Serine/threonine-protein phosphatase 2A catalytic subunit alpha isoform; PP2A is the major phosphatase for microtubule-associated proteins (MAPs). PP2A can modulate the activity of phosphorylase B kinase casein kinase 2, mitogen-stimulated S6 kinase, and MAP-2 kinase. Cooperates with SGO2 to protect centromeric cohesin from separase-mediated cleavage in oocytes specifically during meiosis I. Acti…	label: attribute="display name" labelsize=12 labelAlignment=left outline=true outlineColor=white outlineTransparency=95 outlineWidth=10 background=false color=black dropShadow=false		stringdb	protein	Mus musculus
stringdb:10090.ENSMUSP00000022341	RTRAF		Unclustered	0.4	10090.ENSMUSP00000022341	Q9CQE8	false	10090.ENSMUSP00000022341	Q9CQE8	10090.ENSMUSP00000022341	RNA transcription, translation and transport factor protein; RNA-binding protein involved in modulation of mRNA transcription by Polymerase II. Component of the tRNA-splicing ligase complex and is required for tRNA ligation. May be required for RNA transport.	label: attribute="display name" labelsize=12 labelAlignment=left outline=true outlineColor=white outlineTransparency=95 outlineWidth=10 background=false color=black dropShadow=false		stringdb	protein	Mus musculus
stringdb:10090.ENSMUSP00000129031	Dmkn		Unclustered	1.6666666666666667	10090.ENSMUSP00000129031	Q6P253	false	10090.ENSMUSP00000129031	Q6P253	10090.ENSMUSP00000129031	Epidermis-specific secreted protein SK30/SK89; May act as a soluble regulator of keratinocyte differentiation.	label: attribute="display name" labelsize=12 labelAlignment=left outline=true outlineColor=white outlineTransparency=95 outlineWidth=10 background=false color=black dropShadow=false		stringdb	protein	Mus musculus
stringdb:10090.ENSMUSP00000076521	Pdia4	Cluster 6	Clustered	5.785714285714286	10090.ENSMUSP00000076521	P08003	false	10090.ENSMUSP00000076521	P08003	10090.ENSMUSP00000076521	Endoplasmic reticulum resident protein 72; Protein disulfide isomerase associated 4	label: attribute="display name" labelsize=12 labelAlignment=left outline=true outlineColor=white outlineTransparency=95 outlineWidth=10 background=false color=black dropShadow=false		stringdb	protein	Mus musculus	2DJ1|2DJ2|2DJ3
stringdb:10090.ENSMUSP00000084259	Igj		Unclustered	0.0	10090.ENSMUSP00000084259	P01592	false	10090.ENSMUSP00000084259	P01592	10090.ENSMUSP00000084259	Immunoglobulin joining chain; Serves to link two monomer units of either IgM or IgA. In the case of IgM, the J chain-joined dimer is a nucleating unit for the IgM pentamer, and in the case of IgA it induces larger polymers. It also help to bind these immunoglobulins to secretory component.	label: attribute="display name" labelsize=12 labelAlignment=left outline=true outlineColor=white outlineTransparency=95 outlineWidth=10 background=false color=black dropShadow=false		stringdb	protein	Mus musculus
stringdb:10090.ENSMUSP00000057664	Rab2a		Unclustered	1.4	10090.ENSMUSP00000057664	P53994	false	10090.ENSMUSP00000057664	P53994	10090.ENSMUSP00000057664	RAB2A, member RAS oncogene family; Required for protein transport from the endoplasmic reticulum to the Golgi complex.	label: attribute="display name" labelsize=12 labelAlignment=left outline=true outlineColor=white outlineTransparency=95 outlineWidth=10 background=false color=black dropShadow=false		stringdb	protein	Mus musculus
stringdb:10090.ENSMUSP00000023790	Krt1		Unclustered	2.0	10090.ENSMUSP00000023790	P04104	false	10090.ENSMUSP00000023790	P04104	10090.ENSMUSP00000023790	Keratin, type II cytoskeletal 1; May regulate the activity of kinases such as PKC and SRC via binding to integrin beta-1 (ITB1) and the receptor of activated protein C kinase 1 (RACK1). In complex with C1QBP is a high affinity receptor for kininogen-1/HMWK (By similarity); Belongs to the intermediate filament family.	label: attribute="display name" labelsize=12 labelAlignment=left outline=true outlineColor=white outlineTransparency=95 outlineWidth=10 background=false color=black dropShadow=false		stringdb	protein	Mus musculus
stringdb:10090.ENSMUSP00000026262	Hexa		Unclustered	2.0	10090.ENSMUSP00000026262	P29416	false	10090.ENSMUSP00000026262	P29416	10090.ENSMUSP00000026262	N-acetyl-beta-glucosaminidase subunit alpha; Responsible for the degradation of GM2 gangliosides, and a variety of other molecules containing terminal N-acetyl hexosamines, in the brain and other tissues.	label: attribute="display name" labelsize=12 labelAlignment=left outline=true outlineColor=white outlineTransparency=95 outlineWidth=10 background=false color=black dropShadow=false		stringdb	protein	Mus musculus
stringdb:10090.ENSMUSP00000004453	Gpx6	Cluster 6	Clustered	6.0	10090.ENSMUSP00000004453	Q91WR8	false	10090.ENSMUSP00000004453	Q91WR8	10090.ENSMUSP00000004453	Glutathione peroxidase 6; Belongs to the glutathione peroxidase family.	label: attribute="display name" labelsize=12 labelAlignment=left outline=true outlineColor=white outlineTransparency=95 outlineWidth=10 background=false color=black dropShadow=false		stringdb	protein	Mus musculus
stringdb:10090.ENSMUSP00000055803	Glb1		Unclustered	1.2	10090.ENSMUSP00000055803	P23780	false	10090.ENSMUSP00000055803	P23780	10090.ENSMUSP00000055803	Acid beta-galactosidase; Cleaves beta-linked terminal galactosyl residues from gangliosides, glycoproteins, and glycosaminoglycans.	label: attribute="display name" labelsize=12 labelAlignment=left outline=true outlineColor=white outlineTransparency=95 outlineWidth=10 background=false color=black dropShadow=false		stringdb	protein	Mus musculus
stringdb:10090.ENSMUSP00000032946	Rab6a	Cluster 10	Clustered	2.7	10090.ENSMUSP00000032946	P35279	false	10090.ENSMUSP00000032946	P35279	10090.ENSMUSP00000032946	RAB6A, member RAS oncogene family; Protein transport. Regulator of membrane traffic from the Golgi apparatus towards the endoplasmic reticulum (ER). Involved in COPI-independent retrograde transport from the Golgi to the ER (By similarity); Belongs to the small GTPase superfamily. Rab family.	label: attribute="display name" labelsize=12 labelAlignment=left outline=true outlineColor=white outlineTransparency=95 outlineWidth=10 background=false color=black dropShadow=false		stringdb	protein	Mus musculus
stringdb:10090.ENSMUSP00000128056	Ihh		Unclustered	4.0	10090.ENSMUSP00000128056	P97812	false	10090.ENSMUSP00000128056	P97812	10090.ENSMUSP00000128056	Indian hedgehog protein; Intercellular signal essential for a variety of patterning events during development. Binds to the patched (PTC) receptor, which functions in association with smoothened (SMO), to activate the transcription of target genes. Implicated in endochondral ossification: may regulate the balance between growth and ossification of the developing bones. Induces the expression of p…	label: attribute="display name" labelsize=12 labelAlignment=left outline=true outlineColor=white outlineTransparency=95 outlineWidth=10 background=false color=black dropShadow=false		stringdb	protein	Mus musculus
stringdb:10090.ENSMUSP00000099989	Uap1l1		Unclustered	0.7857142857142857	10090.ENSMUSP00000099989	Q3TW96	false	10090.ENSMUSP00000099989	Q3TW96	10090.ENSMUSP00000099989	UDP-N-acetylhexosamine pyrophosphorylase-like protein 1; UDP-N-acteylglucosamine pyrophosphorylase 1-like 1	label: attribute="display name" labelsize=12 labelAlignment=left outline=true outlineColor=white outlineTransparency=95 outlineWidth=10 background=false color=black dropShadow=false		stringdb	protein	Mus musculus
stringdb:10090.ENSMUSP00000020286	Ppa1	Cluster 10	Clustered	3.0	10090.ENSMUSP00000020286	Q9D819	false	10090.ENSMUSP00000020286	Q9D819	10090.ENSMUSP00000020286	Pyrophosphate phospho-hydrolase; Pyrophosphatase (inorganic) 1; Belongs to the PPase family.	label: attribute="display name" labelsize=12 labelAlignment=left outline=true outlineColor=white outlineTransparency=95 outlineWidth=10 background=false color=black dropShadow=false		stringdb	protein	Mus musculus
stringdb:10090.ENSMUSP00000071756	Hpcal1		Unclustered	0.5	10090.ENSMUSP00000071756	P62748	false	10090.ENSMUSP00000071756	P62748	10090.ENSMUSP00000071756	Neural visinin-like protein 3; May be involved in the calcium-dependent regulation of rhodopsin phosphorylation.	label: attribute="display name" labelsize=12 labelAlignment=left outline=true outlineColor=white outlineTransparency=95 outlineWidth=10 background=false color=black dropShadow=false		stringdb	protein	Mus musculus
stringdb:10090.ENSMUSP00000037385	Lepr		Unclustered	2.142857142857143	10090.ENSMUSP00000037385	P48356	false	10090.ENSMUSP00000037385	P48356	10090.ENSMUSP00000037385	Leptin receptor; Receptor for hormone LEP/leptin (Probable). On ligand binding, mediates LEP central and peripheral effects through the activation of different signaling pathways such as JAK2/STAT3 and MAPK cascade/FOS. In the hypothalamus, LEP acts as an appetite-regulating factor that induces a decrease in food intake and an increase in energy consumption by inducing anorexinogenic factors and …	label: attribute="display name" labelsize=12 labelAlignment=left outline=true outlineColor=white outlineTransparency=95 outlineWidth=10 background=false color=black dropShadow=false		stringdb	protein	Mus musculus
stringdb:10090.ENSMUSP00000001989	Uba1		Unclustered	2.0	10090.ENSMUSP00000001989	Q02053	false	10090.ENSMUSP00000001989	Q02053	10090.ENSMUSP00000001989	Ubiquitin-like modifier-activating enzyme 1 X; Catalyzes the first step in ubiquitin conjugation to mark cellular proteins for degradation through the ubiquitin- proteasome system. Activates ubiquitin by first adenylating its C-terminal glycine residue with ATP, and thereafter linking this residue to the side chain of a cysteine residue in E1, yielding a ubiquitin-E1 thioester and free AMP. Essen…	label: attribute="display name" labelsize=12 labelAlignment=left outline=true outlineColor=white outlineTransparency=95 outlineWidth=10 background=false color=black dropShadow=false		stringdb	protein	Mus musculus	1Z7L|2LZJ|2V31
stringdb:10090.ENSMUSP00000018765	Mmp8	Cluster 9	Clustered	4.027777777777778	10090.ENSMUSP00000018765	O70138	false	10090.ENSMUSP00000018765	O70138	10090.ENSMUSP00000018765	Matrix metalloproteinase-8; Can degrade fibrillar type I, II, and III collagens. May play a role in the degradation of collagen fibers during uterine involution.	label: attribute="display name" labelsize=12 labelAlignment=left outline=true outlineColor=white outlineTransparency=95 outlineWidth=10 background=false color=black dropShadow=false		stringdb	protein	Mus musculus
stringdb:10090.ENSMUSP00000048836	C1qa		Unclustered	3.5	10090.ENSMUSP00000048836	P98086	false	10090.ENSMUSP00000048836	P98086	10090.ENSMUSP00000048836	Complement component 1, q subcomponent, alpha polypeptide; C1q associates with the proenzymes C1r and C1s to yield C1, the first component of the serum complement system. The collagen-like regions of C1q interact with the Ca(2+)-dependent C1r(2)C1s(2) proenzyme complex, and efficient activation of C1 takes place on interaction of the globular heads of C1q with the Fc regions of IgG or IgM antibod…	label: attribute="display name" labelsize=12 labelAlignment=left outline=true outlineColor=white outlineTransparency=95 outlineWidth=10 background=false color=black dropShadow=false		stringdb	protein	Mus musculus
stringdb:10090.ENSMUSP00000021933	Ctsl	Cluster 13	Clustered	3.0	10090.ENSMUSP00000021933	P06797	false	10090.ENSMUSP00000021933	P06797	10090.ENSMUSP00000021933	P39 cysteine proteinase; Important for the overall degradation of proteins in lysosomes; Belongs to the peptidase C1 family.	label: attribute="display name" labelsize=12 labelAlignment=left outline=true outlineColor=white outlineTransparency=95 outlineWidth=10 background=false color=black dropShadow=false		stringdb	protein	Mus musculus	1MVV
stringdb:10090.ENSMUSP00000096912	Bhmt	Cluster 5	Clustered	4.464285714285714	10090.ENSMUSP00000096912	O35490	false	10090.ENSMUSP00000096912	O35490	10090.ENSMUSP00000096912	Betaine-homocysteine methyltransferase; Involved in the regulation of homocysteine metabolism. Converts betaine and homocysteine to dimethylglycine and methionine, respectively. This reaction is also required for the irreversible oxidation of choline.	label: attribute="display name" labelsize=12 labelAlignment=left outline=true outlineColor=white outlineTransparency=95 outlineWidth=10 background=false color=black dropShadow=false		stringdb	protein	Mus musculus
stringdb:10090.ENSMUSP00000130127	Mybpc2	Cluster 4	Clustered	5.785714285714286	10090.ENSMUSP00000130127	Q5XKE0	false	10090.ENSMUSP00000130127	Q5XKE0	10090.ENSMUSP00000130127	C-protein, skeletal muscle fast isoform; Thick filament-associated protein located in the crossbridge region of vertebrate striated muscle a bands. In vitro it binds MHC, F-actin and native thin filaments, and modifies the activity of actin-activated myosin ATPase. It may modulate muscle contraction or may play a more structural role (By similarity).	label: attribute="display name" labelsize=12 labelAlignment=left outline=true outlineColor=white outlineTransparency=95 outlineWidth=10 background=false color=black dropShadow=false		stringdb	protein	Mus musculus	1X5Y|2DLT
stringdb:10090.ENSMUSP00000002846	Gnmt	Cluster 5	Clustered	5.571428571428571	10090.ENSMUSP00000002846	Q9QXF8	false	10090.ENSMUSP00000002846	Q9QXF8	10090.ENSMUSP00000002846	Glycine N-methyltransferase; Catalyzes the methylation of glycine by using S- adenosylmethionine (AdoMet) to form N-methylglycine (sarcosine) with the concomitant production of S-adenosylhomocysteine (AdoHcy). Possible crucial role in the regulation of tissue concentration of AdoMet and of metabolism of methionine (By similarity); Belongs to the class I-like SAM-binding methyltransferase superfam…	label: attribute="display name" labelsize=12 labelAlignment=left outline=true outlineColor=white outlineTransparency=95 outlineWidth=10 background=false color=black dropShadow=false		stringdb	protein	Mus musculus	1R8X|1R8Y
stringdb:10090.ENSMUSP00000022213	Thbs4		Unclustered	3.7333333333333334	10090.ENSMUSP00000022213	Q9Z1T2	false	10090.ENSMUSP00000022213	Q9Z1T2	10090.ENSMUSP00000022213	Thrombospondin 4; Adhesive glycoprotein that mediates cell-to-cell and cell-to-matrix interactions and is involved in various processes including cellular proliferation, migration, adhesion and attachment, inflammatory response to CNS injury, regulation of vascular inflammation and adaptive responses of the heart to pressure overload and in myocardial function and remodeling. Binds to structural …	label: attribute="display name" labelsize=12 labelAlignment=left outline=true outlineColor=white outlineTransparency=95 outlineWidth=10 background=false color=black dropShadow=false		stringdb	protein	Mus musculus
stringdb:10090.ENSMUSP00000031281	Antxr2		Unclustered	0.0	10090.ENSMUSP00000031281	Q6DFX2	false	10090.ENSMUSP00000031281	Q6DFX2	10090.ENSMUSP00000031281	Anthrax toxin receptor 2; Necessary for cellular interactions with laminin and the extracellular matrix; Belongs to the ATR family.	label: attribute="display name" labelsize=12 labelAlignment=left outline=true outlineColor=white outlineTransparency=95 outlineWidth=10 background=false color=black dropShadow=false		stringdb	protein	Mus musculus
stringdb:10090.ENSMUSP00000117022	Nme1	Cluster 9	Seed	4.800000000000001	10090.ENSMUSP00000117022	P15532	false	10090.ENSMUSP00000117022	P15532	10090.ENSMUSP00000117022	Tumor metastatic process-associated protein; Major role in the synthesis of nucleoside triphosphates other than ATP. The ATP gamma phosphate is transferred to the NDP beta phosphate via a ping-pong mechanism, using a phosphorylated active-site intermediate. Possesses nucleoside-diphosphate kinase, serine/threonine-specific protein kinase, geranyl and farnesyl pyrophosphate kinase, histidine prote…	label: attribute="display name" labelsize=12 labelAlignment=left outline=true outlineColor=white outlineTransparency=95 outlineWidth=10 background=false color=black dropShadow=false		stringdb	protein	Mus musculus
stringdb:10090.ENSMUSP00000032373	Ldhb	Cluster 2	Clustered	9.202614379084968	10090.ENSMUSP00000032373	P16125	false	10090.ENSMUSP00000032373	P16125	10090.ENSMUSP00000032373	Lactate dehydrogenase B; Belongs to the LDH/MDH superfamily. LDH family.	label: attribute="display name" labelsize=12 labelAlignment=left outline=true outlineColor=white outlineTransparency=95 outlineWidth=10 background=false color=black dropShadow=false		stringdb	protein	Mus musculus
stringdb:10090.ENSMUSP00000004587	Clec11a		Unclustered	0.0	10090.ENSMUSP00000004587	O88200	false	10090.ENSMUSP00000004587	O88200	10090.ENSMUSP00000004587	C-type lectin domain family 11, member a; Promotes osteogenesis by stimulating the differentiation of mesenchymal progenitors into mature osteoblasts. Important for repair and maintenance of adult bone.	label: attribute="display name" labelsize=12 labelAlignment=left outline=true outlineColor=white outlineTransparency=95 outlineWidth=10 background=false color=black dropShadow=false		stringdb	protein	Mus musculus
stringdb:10090.ENSMUSP00000078134	Chia1		Unclustered	0.5	10090.ENSMUSP00000078134	Q91XA9	false	10090.ENSMUSP00000078134	Q91XA9	10090.ENSMUSP00000078134	Acidic mammalian chitinase; Degrades chitin and chitotriose. May participate in the defense against nematodes, fungi and other pathogens. Plays a role in T-helper cell type 2 (Th2) immune response. Contributes to the response to IL-13 and inflammation in response to IL-13. Stimulates chemokine production by pulmonary epithelial cells. Protects lung epithelial cells against apoptosis and promotes …	label: attribute="display name" labelsize=12 labelAlignment=left outline=true outlineColor=white outlineTransparency=95 outlineWidth=10 background=false color=black dropShadow=false		stringdb	protein	Mus musculus
stringdb:10090.ENSMUSP00000036747	C1qc	Cluster 11	Clustered	6.0	10090.ENSMUSP00000036747	Q02105	false	10090.ENSMUSP00000036747	Q02105	10090.ENSMUSP00000036747	Complement component 1, q subcomponent, C chain; C1q associates with the proenzymes C1r and C1s to yield C1, the first component of the serum complement system. The collagen-like regions of C1q interact with the Ca(2+)-dependent C1r(2)C1s(2) proenzyme complex, and efficient activation of C1 takes place on interaction of the globular heads of C1q with the Fc regions of IgG or IgM antibody present …	label: attribute="display name" labelsize=12 labelAlignment=left outline=true outlineColor=white outlineTransparency=95 outlineWidth=10 background=false color=black dropShadow=false		stringdb	protein	Mus musculus
stringdb:10090.ENSMUSP00000051215	Hk3	Cluster 2	Clustered	9.0	10090.ENSMUSP00000051215	Q3TRM8	false	10090.ENSMUSP00000051215	Q3TRM8	10090.ENSMUSP00000051215	Hexokinase type III; Hexokinase 3; Belongs to the hexokinase family.	label: attribute="display name" labelsize=12 labelAlignment=left outline=true outlineColor=white outlineTransparency=95 outlineWidth=10 background=false color=black dropShadow=false		stringdb	protein	Mus musculus
stringdb:10090.ENSMUSP00000031726	Gnb2	Cluster 6	Clustered	6.0	10090.ENSMUSP00000031726	P62880	false	10090.ENSMUSP00000031726	P62880	10090.ENSMUSP00000031726	Guanine nucleotide-binding protein G(I)/G(S)/G(T) subunit beta-2; Guanine nucleotide-binding proteins (G proteins) are involved as a modulator or transducer in various transmembrane signaling systems. The beta and gamma chains are required for the GTPase activity, for replacement of GDP by GTP, and for G protein- effector interaction.	label: attribute="display name" labelsize=12 labelAlignment=left outline=true outlineColor=white outlineTransparency=95 outlineWidth=10 background=false color=black dropShadow=false		stringdb	protein	Mus musculus
stringdb:10090.ENSMUSP00000015800	Hspa8	Cluster 9	Clustered	4.392156862745098	10090.ENSMUSP00000015800	P63017	false	10090.ENSMUSP00000015800	Q3UGM0	10090.ENSMUSP00000015800	Heat shock cognate 71 kDa protein; Molecular chaperone implicated in a wide variety of cellular processes, including protection of the proteome from stress, folding and transport of newly synthesized polypeptides, activation of proteolysis of misfolded proteins and the formation and dissociation of protein complexes. Plays a pivotal role in the protein quality control system, ensuring the correct…	label: attribute="display name" labelsize=12 labelAlignment=left outline=true outlineColor=white outlineTransparency=95 outlineWidth=10 background=false color=black dropShadow=false		stringdb	protein	Mus musculus
stringdb:10090.ENSMUSP00000018992	Rars	Cluster 13	Clustered	3.0	10090.ENSMUSP00000018992	Q9D0I9	false	10090.ENSMUSP00000018992	Q9D0I9	10090.ENSMUSP00000018992	Arginine--tRNA ligase, cytoplasmic; Forms part of a macromolecular complex that catalyzes the attachment of specific amino acids to cognate tRNAs during protein synthesis. Modulates the secretion of AIMP1 and may be involved in generation of the inflammatory cytokine EMAP2 from AIMP1.	label: attribute="display name" labelsize=12 labelAlignment=left outline=true outlineColor=white outlineTransparency=95 outlineWidth=10 background=false color=black dropShadow=false		stringdb	protein	Mus musculus
stringdb:10090.ENSMUSP00000044004	Lrp1		Unclustered	2.6666666666666665	10090.ENSMUSP00000044004	Q91ZX7	false	10090.ENSMUSP00000044004	Q91ZX7	10090.ENSMUSP00000044004	Prolow-density lipoprotein receptor-related protein 1; Endocytic receptor involved in endocytosis and in phagocytosis of apoptotic cells. Required for early embryonic development. Involved in cellular lipid homeostasis. Involved in the plasma clearance of chylomicron remnants and activated LRPAP1 (alpha 2-macroglobulin), as well as the local metabolism of complexes between plasminogen activators …	label: attribute="display name" labelsize=12 labelAlignment=left outline=true outlineColor=white outlineTransparency=95 outlineWidth=10 background=false color=black dropShadow=false		stringdb	protein	Mus musculus
stringdb:10090.ENSMUSP00000095832	Rhog	Cluster 6	Clustered	5.5	10090.ENSMUSP00000095832	P84096	false	10090.ENSMUSP00000095832	P84096	10090.ENSMUSP00000095832	Rho-related GTP-binding protein RhoG; Required for the formation of membrane ruffles during macropinocytosis. Plays a role in cell migration and is required for the formation of cup-like structures during trans-endothelial migration of leukocytes (By similarity).	label: attribute="display name" labelsize=12 labelAlignment=left outline=true outlineColor=white outlineTransparency=95 outlineWidth=10 background=false color=black dropShadow=false		stringdb	protein	Mus musculus
stringdb:10090.ENSMUSP00000124480	Cyb5a		Unclustered	2.0	10090.ENSMUSP00000124480	P56395	false	10090.ENSMUSP00000124480	P56395	10090.ENSMUSP00000124480	Cytochrome b5 type A (microsomal); Cytochrome b5 is a membrane bound hemoprotein which function as an electron carrier for several membrane bound oxygenases. It is also involved in several steps of the sterol biosynthesis pathway, particularly in the C-5 double bond introduction during the C-5 desaturation.	label: attribute="display name" labelsize=12 labelAlignment=left outline=true outlineColor=white outlineTransparency=95 outlineWidth=10 background=false color=black dropShadow=false		stringdb	protein	Mus musculus
stringdb:10090.ENSMUSP00000021001	Rab10		Unclustered	3.0	10090.ENSMUSP00000021001	P61027	false	10090.ENSMUSP00000021001	P61027	10090.ENSMUSP00000021001	RAB10, member RAS oncogene family; The small GTPases Rab are key regulators of intracellular membrane trafficking, from the formation of transport vesicles to their fusion with membranes. Rabs cycle between an inactive GDP-bound form and an active GTP-bound form that is able to recruit to membranes different set of downstream effectors directly responsible for vesicle formation, movement, tetheri…	label: attribute="display name" labelsize=12 labelAlignment=left outline=true outlineColor=white outlineTransparency=95 outlineWidth=10 background=false color=black dropShadow=false		stringdb	protein	Mus musculus
stringdb:10090.ENSMUSP00000020034	Echdc1		Unclustered	2.0	10090.ENSMUSP00000020034	Q9D9V3	false	10090.ENSMUSP00000020034	Q9D9V3	10090.ENSMUSP00000020034	Enoyl-CoA hydratase domain-containing protein 1; Decarboxylases ethylmalonyl-CoA decarboxylase, a potentially toxic metabolite, to form butyryl-CoA, suggesting it might be involved in metabolite proofreading. Also has methylmalonyl-CoA decarboxylase activity at lower level; Belongs to the enoyl-CoA hydratase/isomerase family.	label: attribute="display name" labelsize=12 labelAlignment=left outline=true outlineColor=white outlineTransparency=95 outlineWidth=10 background=false color=black dropShadow=false		stringdb	protein	Mus musculus
stringdb:10090.ENSMUSP00000093410	Golm1		Unclustered	0.0	10090.ENSMUSP00000093410	Q91XA2	false	10090.ENSMUSP00000093410	Q91XA2	10090.ENSMUSP00000093410	Golgi membrane protein GP73; Unknown. Cellular response protein to viral infection (By similarity).	label: attribute="display name" labelsize=12 labelAlignment=left outline=true outlineColor=white outlineTransparency=95 outlineWidth=10 background=false color=black dropShadow=false		stringdb	protein	Mus musculus
stringdb:10090.ENSMUSP00000018632	Myh4	Cluster 4	Clustered	5.785714285714286	10090.ENSMUSP00000018632	Q5SX39	false	10090.ENSMUSP00000018632	Q5SX39	10090.ENSMUSP00000018632	Myosin, heavy polypeptide 4, skeletal muscle; Muscle contraction.	label: attribute="display name" labelsize=12 labelAlignment=left outline=true outlineColor=white outlineTransparency=95 outlineWidth=10 background=false color=black dropShadow=false		stringdb	protein	Mus musculus
stringdb:10090.ENSMUSP00000025239	Bin1	Cluster 1	Clustered	13.0	10090.ENSMUSP00000025239	O08539	false	10090.ENSMUSP00000025239	O08539	10090.ENSMUSP00000025239	Myc box-dependent-interacting protein 1; May be involved in regulation of synaptic vesicle endocytosis. May act as a tumor suppressor and inhibits malignant cell transformation.	label: attribute="display name" labelsize=12 labelAlignment=left outline=true outlineColor=white outlineTransparency=95 outlineWidth=10 background=false color=black dropShadow=false		stringdb	protein	Mus musculus
stringdb:10090.ENSMUSP00000063714	Arhgdia	Cluster 6	Clustered	5.2	10090.ENSMUSP00000063714	Q99PT1	false	10090.ENSMUSP00000063714	Q99PT1	10090.ENSMUSP00000063714	Rho GDP dissociation inhibitor (GDI) alpha; Controls Rho proteins homeostasis. Regulates the GDP/GTP exchange reaction of the Rho proteins by inhibiting the dissociation of GDP from them, and the subsequent binding of GTP to them. Retains Rho proteins such as CDC42, RAC1 and RHOA in an inactive cytosolic pool, regulating their stability and protecting them from degradation. Actively involved in t…	label: attribute="display name" labelsize=12 labelAlignment=left outline=true outlineColor=white outlineTransparency=95 outlineWidth=10 background=false color=black dropShadow=false		stringdb	protein	Mus musculus	4F38
stringdb:10090.ENSMUSP00000099565	Capzb	Cluster 8	Clustered	6.533333333333333	10090.ENSMUSP00000099565	P47757	false	10090.ENSMUSP00000099565	P47757	10090.ENSMUSP00000099565	Capping protein (actin filament) muscle Z-line, beta; F-actin-capping proteins bind in a Ca(2+)-independent manner to the fast growing ends of actin filaments (barbed end) thereby blocking the exchange of subunits at these ends. Unlike other capping proteins (such as gelsolin and severin), these proteins do not sever actin filaments. Isoform 3 may play a role in spermatogenesis. Alternatively, ma…	label: attribute="display name" labelsize=12 labelAlignment=left outline=true outlineColor=white outlineTransparency=95 outlineWidth=10 background=false color=black dropShadow=false		stringdb	protein	Mus musculus
stringdb:10090.ENSMUSP00000001845	Capns1	Cluster 3	Clustered	7.644444444444445	10090.ENSMUSP00000001845	O88456	false	10090.ENSMUSP00000001845	O88456	10090.ENSMUSP00000001845	Calcium-activated neutral proteinase small subunit; Regulatory subunit of the calcium-regulated non- lysosomal thiol-protease which catalyzes limited proteolysis of substrates involved in cytoskeletal remodeling and signal transduction.	label: attribute="display name" labelsize=12 labelAlignment=left outline=true outlineColor=white outlineTransparency=95 outlineWidth=10 background=false color=black dropShadow=false		stringdb	protein	Mus musculus
stringdb:10090.ENSMUSP00000034064	F11	Cluster 5	Clustered	5.571428571428571	10090.ENSMUSP00000034064	Q91Y47	false	10090.ENSMUSP00000034064	Q91Y47	10090.ENSMUSP00000034064	Plasma thromboplastin antecedent; Factor XI triggers the middle phase of the intrinsic pathway of blood coagulation by activating factor IX.	label: attribute="display name" labelsize=12 labelAlignment=left outline=true outlineColor=white outlineTransparency=95 outlineWidth=10 background=false color=black dropShadow=false		stringdb	protein	Mus musculus
stringdb:10090.ENSMUSP00000023610	Adamts1	Cluster 13	Clustered	2.7	10090.ENSMUSP00000023610	P97857	false	10090.ENSMUSP00000023610	P97857	10090.ENSMUSP00000023610	A disintegrin-like and metallopeptidase (reprolysin type) with thrombospondin type 1 motif, 1; Cleaves aggrecan, a cartilage proteoglycan, at the '1691-Glu-|-Leu-1692' site (within the chondroitin sulfate attachment domain), and may be involved in its turnover. Has angiogenic inhibitor activity (By similarity). Active metalloprotease, which may be associated with various inflammatory processes as…	label: attribute="display name" labelsize=12 labelAlignment=left outline=true outlineColor=white outlineTransparency=95 outlineWidth=10 background=false color=black dropShadow=false		stringdb	protein	Mus musculus
stringdb:10090.ENSMUSP00000007708	Ppp2r1a	Cluster 2	Clustered	8.0	10090.ENSMUSP00000007708	Q76MZ3	false	10090.ENSMUSP00000007708	Q76MZ3	10090.ENSMUSP00000007708	Serine/threonine-protein phosphatase 2A 65 kDa regulatory subunit A alpha isoform; The PR65 subunit of protein phosphatase 2A serves as a scaffolding molecule to coordinate the assembly of the catalytic subunit and a variable regulatory B subunit. Upon interaction with GNA12 promotes dephosphorylation of microtubule associated protein TAU/MAPT (By similarity). Required for proper chromosome segre…	label: attribute="display name" labelsize=12 labelAlignment=left outline=true outlineColor=white outlineTransparency=95 outlineWidth=10 background=false color=black dropShadow=false		stringdb	protein	Mus musculus	2IAE|2PF4|3FGA
stringdb:10090.ENSMUSP00000080717	Chil1		Unclustered	2.0	10090.ENSMUSP00000080717	Q61362	false	10090.ENSMUSP00000080717	Q61362	10090.ENSMUSP00000080717	Breast regression protein 39; Carbohydrate-binding lectin with a preference for chitin. Has no chitinase activity. May play a role in tissue remodeling and in the capacity of cells to respond to and cope with changes in their environment. Plays a role in T-helper cell type 2 (Th2) inflammatory response and IL-13-induced inflammation, regulating allergen sensitization, inflammatory cell apoptosis,…	label: attribute="display name" labelsize=12 labelAlignment=left outline=true outlineColor=white outlineTransparency=95 outlineWidth=10 background=false color=black dropShadow=false		stringdb	protein	Mus musculus	5XEP
stringdb:10090.ENSMUSP00000078886	Hspbp1		Unclustered	7.0	10090.ENSMUSP00000078886	Q99P31	false	10090.ENSMUSP00000078886	Q99P31	10090.ENSMUSP00000078886	HSPA (heat shock 70kDa) binding protein, cytoplasmic cochaperone 1; Inhibits HSPA1A chaperone activity by changing the conformation of the ATP-binding domain of HSPA1A and interfering with ATP binding. Interferes with ubiquitination mediated by STUB1 and inhibits chaperone-assisted degradation of target proteins (By similarity).	label: attribute="display name" labelsize=12 labelAlignment=left outline=true outlineColor=white outlineTransparency=95 outlineWidth=10 background=false color=black dropShadow=false		stringdb	protein	Mus musculus
stringdb:10090.ENSMUSP00000104091	Apoc1	Cluster 1	Clustered	13.0	10090.ENSMUSP00000104091	P34928	false	10090.ENSMUSP00000104091	P34928	10090.ENSMUSP00000104091	Apolipoprotein C-I; Inhibitor of lipoprotein binding to the low density lipoprotein (LDL) receptor, LDL receptor-related protein, and very low density lipoprotein (VLDL) receptor. Associates with high density lipoproteins (HDL) and the triacylglycerol-rich lipoproteins in the plasma and makes up about 10% of the protein of the VLDL and 2% of that of HDL. Appears to interfere directly with fatty a…	label: attribute="display name" labelsize=12 labelAlignment=left outline=true outlineColor=white outlineTransparency=95 outlineWidth=10 background=false color=black dropShadow=false		stringdb	protein	Mus musculus
stringdb:10090.ENSMUSP00000034989	Me1	Cluster 2	Clustered	9.696969696969697	10090.ENSMUSP00000034989	P06801	false	10090.ENSMUSP00000034989	P06801	10090.ENSMUSP00000034989	Malic enzyme 1, NADP(+)-dependent, cytosolic	label: attribute="display name" labelsize=12 labelAlignment=left outline=true outlineColor=white outlineTransparency=95 outlineWidth=10 background=false color=black dropShadow=false		stringdb	protein	Mus musculus
stringdb:10090.ENSMUSP00000100045	Akr1b3	Cluster 9	Clustered	4.761904761904762	10090.ENSMUSP00000100045	P45376	false	10090.ENSMUSP00000100045	P45376	10090.ENSMUSP00000100045	Aldo-keto reductase family 1, member B3 (aldose reductase); Catalyzes the NADPH-dependent reduction of a wide variety of carbonyl-containing compounds to their corresponding alcohols with a broad range of catalytic efficiencies.	label: attribute="display name" labelsize=12 labelAlignment=left outline=true outlineColor=white outlineTransparency=95 outlineWidth=10 background=false color=black dropShadow=false		stringdb	protein	Mus musculus
stringdb:10090.ENSMUSP00000031117	Gnpda2		Unclustered	4.0	10090.ENSMUSP00000031117	Q9CRC9	false	10090.ENSMUSP00000031117	Q9CRC9	10090.ENSMUSP00000031117	Glucosamine-6-phosphate deaminase 2; Belongs to the glucosamine/galactosamine-6-phosphate isomerase family.	label: attribute="display name" labelsize=12 labelAlignment=left outline=true outlineColor=white outlineTransparency=95 outlineWidth=10 background=false color=black dropShadow=false		stringdb	protein	Mus musculus
stringdb:10090.ENSMUSP00000053923	Chil3	Cluster 12	Clustered	3.4285714285714284	10090.ENSMUSP00000053923	O35744	false	10090.ENSMUSP00000053923	O35744	10090.ENSMUSP00000053923	Beta-N-acetylhexosaminidase Ym1; Lectin that binds saccharides with a free amino group, such as glucosamine or galactosamine. Binding to oligomeric saccharides is much stronger than binding to mono- or disaccharides. Also binds chitin and heparin. Has weak hexosaminidase activity but no chitinase activity. Has chemotactic activity for T-lymphocytes, bone marrow cells and eosinophils. May play a r…	label: attribute="display name" labelsize=12 labelAlignment=left outline=true outlineColor=white outlineTransparency=95 outlineWidth=10 background=false color=black dropShadow=false		stringdb	protein	Mus musculus	1E9L|1VF8
stringdb:10090.ENSMUSP00000022529	Tkt	Cluster 2	Clustered	9.202614379084968	10090.ENSMUSP00000022529	P40142	false	10090.ENSMUSP00000022529	P40142	10090.ENSMUSP00000022529	Transketolase; Catalyzes the transfer of a two-carbon ketol group from a ketose donor to an aldose acceptor, via a covalent intermediate with the cofactor thiamine pyrophosphate.	label: attribute="display name" labelsize=12 labelAlignment=left outline=true outlineColor=white outlineTransparency=95 outlineWidth=10 background=false color=black dropShadow=false		stringdb	protein	Mus musculus
stringdb:10090.ENSMUSP00000043325	Scgb3a1		Unclustered	0.5	10090.ENSMUSP00000043325	Q920D7	false	10090.ENSMUSP00000043325	Q920D7	10090.ENSMUSP00000043325	Secretoglobin, family 3A, member 1; Secreted cytokine-like protein. Inhibits cell growth in vitro.	label: attribute="display name" labelsize=12 labelAlignment=left outline=true outlineColor=white outlineTransparency=95 outlineWidth=10 background=false color=black dropShadow=false		stringdb	protein	Mus musculus
stringdb:10090.ENSMUSP00000016081	H2afy		Unclustered	0.5	10090.ENSMUSP00000016081	Accession	false	10090.ENSMUSP00000016081	Q9QZQ8	10090.ENSMUSP00000016081	H2A histone family, member Y; Variant histone H2A which replaces conventional H2A in a subset of nucleosomes where it represses transcription. Nucleosomes wrap and compact DNA into chromatin, limiting DNA accessibility to the cellular machineries which require DNA as a template. Histones thereby play a central role in transcription regulation, DNA repair, DNA replication and chromosomal stability…	label: attribute="display name" labelsize=12 labelAlignment=left outline=true outlineColor=white outlineTransparency=95 outlineWidth=10 background=false color=black dropShadow=false		stringdb	protein	Mus musculus
stringdb:10090.ENSMUSP00000004327	G6pdx	Cluster 1	Clustered	11.0	10090.ENSMUSP00000004327	Q00612	false	10090.ENSMUSP00000004327	Q00612	10090.ENSMUSP00000004327	Glucose-6-phosphate dehydrogenase X-linked; Catalyzes the rate-limiting step of the oxidative pentose-phosphate pathway, which represents a route for the dissimilation of carbohydrates besides glycolysis. The main function of this enzyme is to provide reducing power (NADPH) and pentose phosphates for fatty acid and nucleic acid synthesis (By similarity); Belongs to the glucose-6-phosphate dehydro…	label: attribute="display name" labelsize=12 labelAlignment=left outline=true outlineColor=white outlineTransparency=95 outlineWidth=10 background=false color=black dropShadow=false		stringdb	protein	Mus musculus
stringdb:10090.ENSMUSP00000110411	Fstl1		Unclustered	5.0	10090.ENSMUSP00000110411	Q62356	false	10090.ENSMUSP00000110411	Q62356	10090.ENSMUSP00000110411	TGF-beta-inducible protein TSC-36; May modulate the action of some growth factors on cell proliferation and differentiation. Binds heparin (By similarity).	label: attribute="display name" labelsize=12 labelAlignment=left outline=true outlineColor=white outlineTransparency=95 outlineWidth=10 background=false color=black dropShadow=false		stringdb	protein	Mus musculus
stringdb:10090.ENSMUSP00000029708	Apoa1bp		Unclustered	4.0	10090.ENSMUSP00000029708	Q8K4Z3	false	10090.ENSMUSP00000029708	Q8K4Z3	10090.ENSMUSP00000029708	Apolipoprotein A-I binding protein; Catalyzes the epimerization of the S- and R-forms of NAD(P)HX, a damaged form of NAD(P)H that is a result of enzymatic or heat-dependent hydration. This is a prerequisite for the S- specific NAD(P)H-hydrate dehydratase to allow the repair of both epimers of NAD(P)HX.	label: attribute="display name" labelsize=12 labelAlignment=left outline=true outlineColor=white outlineTransparency=95 outlineWidth=10 background=false color=black dropShadow=false		stringdb	protein	Mus musculus	2DG2|2O8N|3RNO|3RO7|3ROE|3ROG|3ROX|3ROZ
stringdb:10090.ENSMUSP00000101828	Gbp3		Unclustered	2.7	10090.ENSMUSP00000101828	Q61107	false	10090.ENSMUSP00000101828	Q61107	10090.ENSMUSP00000101828	Guanine nucleotide-binding protein 4; Binds GTP, GDP and GMP. Hydrolyzes GTP very efficiently; GDP rather than GMP is the major reaction product. Plays a role in erythroid differentiation.	label: attribute="display name" labelsize=12 labelAlignment=left outline=true outlineColor=white outlineTransparency=95 outlineWidth=10 background=false color=black dropShadow=false		stringdb	protein	Mus musculus
stringdb:10090.ENSMUSP00000003912	Calr		Unclustered	6.377777777777777	10090.ENSMUSP00000003912	P14211	false	10090.ENSMUSP00000003912	P14211	10090.ENSMUSP00000003912	Endoplasmic reticulum resident protein 60; Calcium-binding chaperone that promotes folding, oligomeric assembly and quality control in the endoplasmic reticulum (ER) via the calreticulin/calnexin cycle. This lectin interacts transiently with almost all of the monoglucosylated glycoproteins that are synthesized in the ER. Interacts with the DNA-binding domain of NR3C1 and mediates its nuclear expo…	label: attribute="display name" labelsize=12 labelAlignment=left outline=true outlineColor=white outlineTransparency=95 outlineWidth=10 background=false color=black dropShadow=false		stringdb	protein	Mus musculus	3O0V|3O0W|3O0X|3RG0
stringdb:10090.ENSMUSP00000094321	Gm94		Unclustered	0.0	10090.ENSMUSP00000094321	Q3V2D2	false	10090.ENSMUSP00000094321	Q3V2D2	10090.ENSMUSP00000094321	Uncharacterized protein C5orf46 homolog	label: attribute="display name" labelsize=12 labelAlignment=left outline=true outlineColor=white outlineTransparency=95 outlineWidth=10 background=false color=black dropShadow=false		stringdb	protein	Mus musculus
stringdb:10090.ENSMUSP00000072773	Postn	Cluster 3	Clustered	7.0	10090.ENSMUSP00000072773	Q62009	false	10090.ENSMUSP00000072773	Q62009	10090.ENSMUSP00000072773	Periostin, osteoblast specific factor; Induces cell attachment and spreading and plays a role in cell adhesion. Enhances incorporation of BMP1 in the fibronectin matrix of connective tissues, and subsequent proteolytic activation of lysyl oxidase LOX.	label: attribute="display name" labelsize=12 labelAlignment=left outline=true outlineColor=white outlineTransparency=95 outlineWidth=10 background=false color=black dropShadow=false		stringdb	protein	Mus musculus
stringdb:10090.ENSMUSP00000028610	Cat	Cluster 9	Clustered	4.153846153846154	10090.ENSMUSP00000028610	P24270	false	10090.ENSMUSP00000028610	P24270	10090.ENSMUSP00000028610	Catalase; Occurs in almost all aerobically respiring organisms and serves to protect cells from the toxic effects of hydrogen peroxide. Promotes growth of cells; Belongs to the catalase family.	label: attribute="display name" labelsize=12 labelAlignment=left outline=true outlineColor=white outlineTransparency=95 outlineWidth=10 background=false color=black dropShadow=false		stringdb	protein	Mus musculus
stringdb:10090.ENSMUSP00000023043	Adsl		Unclustered	6.0	10090.ENSMUSP00000023043	P54822	false	10090.ENSMUSP00000023043	P54822	10090.ENSMUSP00000023043	Adenylosuccinate lyase; Catalyzes two non-sequential steps in de novo AMP synthesis: converts (S)-2-(5-amino-1-(5-phospho-D- ribosyl)imidazole-4-carboxamido)succinate (SAICAR) to fumarate plus 5-amino-1-(5-phospho-D-ribosyl)imidazole-4-carboxamide, and thereby also contributes to de novo IMP synthesis, and converts succinyladenosine monophosphate (SAMP) to AMP and fumarate; Belongs to the lyase 1…	label: attribute="display name" labelsize=12 labelAlignment=left outline=true outlineColor=white outlineTransparency=95 outlineWidth=10 background=false color=black dropShadow=false		stringdb	protein	Mus musculus
stringdb:10090.ENSMUSP00000034731	Lipc	Cluster 1	Clustered	13.0	10090.ENSMUSP00000034731	P27656	false	10090.ENSMUSP00000034731	P27656	10090.ENSMUSP00000034731	Hepatic triacylglycerol lipase; Hepatic lipase has the capacity to catalyze hydrolysis of phospholipids, mono-, di-, and triglycerides, and acyl-CoA thioesters. It is an important enzyme in HDL metabolism. Hepatic lipase binds heparin.	label: attribute="display name" labelsize=12 labelAlignment=left outline=true outlineColor=white outlineTransparency=95 outlineWidth=10 background=false color=black dropShadow=false		stringdb	protein	Mus musculus
stringdb:10090.ENSMUSP00000007156	Klk1b11		Unclustered	2.0	10090.ENSMUSP00000007156	P15946	false	10090.ENSMUSP00000007156	P15946	10090.ENSMUSP00000007156	Kallikrein 1-related peptidase b11; Glandular kallikreins cleave Met-Lys and Arg-Ser bonds in kininogen to release Lys-bradykinin.	label: attribute="display name" labelsize=12 labelAlignment=left outline=true outlineColor=white outlineTransparency=95 outlineWidth=10 background=false color=black dropShadow=false		stringdb	protein	Mus musculus
stringdb:10090.ENSMUSP00000075365	Saa2	Cluster 1	Clustered	13.0	10090.ENSMUSP00000075365	P05367	false	10090.ENSMUSP00000075365	P05367	10090.ENSMUSP00000075365	Serum amyloid A-2 protein; Major acute phase reactant. Apolipoprotein of the HDL complex.	label: attribute="display name" labelsize=12 labelAlignment=left outline=true outlineColor=white outlineTransparency=95 outlineWidth=10 background=false color=black dropShadow=false		stringdb	protein	Mus musculus	6DSO
stringdb:10090.ENSMUSP00000063707	C1ra		Unclustered	3.142857142857143	10090.ENSMUSP00000063707	Q8CG16	false	10090.ENSMUSP00000063707	Q8CG16	10090.ENSMUSP00000063707	Complement component 1, r subcomponent A; C1r B chain is a serine protease that combines with C1q and C1s to form C1, the first component of the classical pathway of the complement system; Belongs to the peptidase S1 family.	label: attribute="display name" labelsize=12 labelAlignment=left outline=true outlineColor=white outlineTransparency=95 outlineWidth=10 background=false color=black dropShadow=false		stringdb	protein	Mus musculus
stringdb:10090.ENSMUSP00000001051	S100a6		Unclustered	0.6666666666666666	10090.ENSMUSP00000001051	P14069	false	10090.ENSMUSP00000001051	P14069	10090.ENSMUSP00000001051	S100 calcium binding protein A6 (calcyclin); May function as calcium sensor and modulator, contributing to cellular calcium signaling. May function by interacting with other proteins, such as TPR-containing proteins, and indirectly play a role in many physiological processes such as the reorganization of the actin cytoskeleton and in cell motility. Binds 2 calcium ions. Calcium binding is coopera…	label: attribute="display name" labelsize=12 labelAlignment=left outline=true outlineColor=white outlineTransparency=95 outlineWidth=10 background=false color=black dropShadow=false		stringdb	protein	Mus musculus	4P2Y
stringdb:10090.ENSMUSP00000078630	Gss	Cluster 6	Clustered	6.0	10090.ENSMUSP00000078630	P51855	false	10090.ENSMUSP00000078630	P51855	10090.ENSMUSP00000078630	Glutathione synthetase; Belongs to the eukaryotic GSH synthase family.	label: attribute="display name" labelsize=12 labelAlignment=left outline=true outlineColor=white outlineTransparency=95 outlineWidth=10 background=false color=black dropShadow=false		stringdb	protein	Mus musculus
stringdb:10090.ENSMUSP00000030018	Nans	Cluster 13	Clustered	3.0	10090.ENSMUSP00000030018	Q99J77	false	10090.ENSMUSP00000030018	Q99J77	10090.ENSMUSP00000030018	N-acetylneuraminic acid synthase (sialic acid synthase); Produces N-acetylneuraminate-9-phosphate (Neu5Ac-9-P) from N-acetylmannosamine 6-phosphate. Has no detectable activity towards N-acetylmannosamine or mannose 6-phosphate.	label: attribute="display name" labelsize=12 labelAlignment=left outline=true outlineColor=white outlineTransparency=95 outlineWidth=10 background=false color=black dropShadow=false		stringdb	protein	Mus musculus
stringdb:10090.ENSMUSP00000084882	Gda		Unclustered	2.0	10090.ENSMUSP00000084882	Q9R111	false	10090.ENSMUSP00000084882	Q9R111	10090.ENSMUSP00000084882	Guanine aminohydrolase; Catalyzes the hydrolytic deamination of guanine, producing xanthine and ammonia; Belongs to the metallo-dependent hydrolases superfamily. ATZ/TRZ family.	label: attribute="display name" labelsize=12 labelAlignment=left outline=true outlineColor=white outlineTransparency=95 outlineWidth=10 background=false color=black dropShadow=false		stringdb	protein	Mus musculus
stringdb:10090.ENSMUSP00000048222	Mat2b		Unclustered	3.0	10090.ENSMUSP00000048222	Q99LB6	false	10090.ENSMUSP00000048222	Q99LB6	10090.ENSMUSP00000048222	Methionine adenosyltransferase 2 subunit beta; Regulatory subunit of S-adenosylmethionine synthetase 2, an enzyme that catalyzes the formation of S-adenosylmethionine from methionine and ATP. Regulates MAT2A catalytic activity by changing its kinetic properties, increasing its affinity for L- methionine. Can bind NADP (in vitro); Belongs to the dTDP-4-dehydrorhamnose reductase family. MAT2B subfa…	label: attribute="display name" labelsize=12 labelAlignment=left outline=true outlineColor=white outlineTransparency=95 outlineWidth=10 background=false color=black dropShadow=false		stringdb	protein	Mus musculus
stringdb:10090.ENSMUSP00000037454	Npl		Unclustered	0.6666666666666666	10090.ENSMUSP00000037454	Q9DCJ9	false	10090.ENSMUSP00000037454	Q9DCJ9	10090.ENSMUSP00000037454	N-acetylneuraminate pyruvate lyase; Catalyzes the cleavage of N-acetylneuraminic acid (sialic acid) to form pyruvate and N-acetylmannosamine via a Schiff base intermediate. It prevents sialic acids from being recycled and returning to the cell surface. Involved in the N- glycolylneuraminic acid (Neu5Gc) degradation pathway.	label: attribute="display name" labelsize=12 labelAlignment=left outline=true outlineColor=white outlineTransparency=95 outlineWidth=10 background=false color=black dropShadow=false		stringdb	protein	Mus musculus
stringdb:10090.ENSMUSP00000030817	Car6		Unclustered	0.0	10090.ENSMUSP00000030817	P18761	false	10090.ENSMUSP00000030817	P18761	10090.ENSMUSP00000030817	Salivary carbonic anhydrase; Reversible hydration of carbon dioxide. Its role in saliva is unknown.	label: attribute="display name" labelsize=12 labelAlignment=left outline=true outlineColor=white outlineTransparency=95 outlineWidth=10 background=false color=black dropShadow=false		stringdb	protein	Mus musculus
stringdb:10090.ENSMUSP00000070238	Retnlg		Unclustered	0.0	10090.ENSMUSP00000070238	Q8K426	false	10090.ENSMUSP00000070238	Q8K426	10090.ENSMUSP00000070238	Resistin-like molecule gamma; Probable hormone (Probable). Promotes chemotaxis in myeloid cells; Belongs to the resistin/FIZZ family.	label: attribute="display name" labelsize=12 labelAlignment=left outline=true outlineColor=white outlineTransparency=95 outlineWidth=10 background=false color=black dropShadow=false		stringdb	protein	Mus musculus
stringdb:10090.ENSMUSP00000045634	Antxr1		Unclustered	0.5	10090.ENSMUSP00000045634	Q9CZ52	false	10090.ENSMUSP00000045634	Q9CZ52	10090.ENSMUSP00000045634	Tumor endothelial marker 8; Plays a role in cell attachment and migration. Interacts with extracellular matrix proteins and with the actin cytoskeleton. Mediates adhesion of cells to type 1 collagen and gelatin, reorganization of the actin cytoskeleton and promotes cell spreading. Plays a role in the angiogenic response of cultured umbilical vein endothelial cells (By similarity).	label: attribute="display name" labelsize=12 labelAlignment=left outline=true outlineColor=white outlineTransparency=95 outlineWidth=10 background=false color=black dropShadow=false		stringdb	protein	Mus musculus
stringdb:10090.ENSMUSP00000038540	Pdxk		Unclustered	0.8571428571428571	10090.ENSMUSP00000038540	Q8K183	false	10090.ENSMUSP00000038540	Q8K183	10090.ENSMUSP00000038540	Pyridoxal (pyridoxine, vitamin B6) kinase; Required for synthesis of pyridoxal-5-phosphate from vitamin B6.	label: attribute="display name" labelsize=12 labelAlignment=left outline=true outlineColor=white outlineTransparency=95 outlineWidth=10 background=false color=black dropShadow=false		stringdb	protein	Mus musculus
stringdb:10090.ENSMUSP00000128943	Prg4		Unclustered	1.4	10090.ENSMUSP00000128943	Q9JM99	false	10090.ENSMUSP00000128943	Q9JM99	10090.ENSMUSP00000128943	Proteoglycan 4 (megakaryocyte stimulating factor, articular superficial zone protein); Plays a role in boundary lubrication within articulating joints. Prevents protein deposition onto cartilage from synovial fluid by controlling adhesion-dependent synovial growth and inhibiting the adhesion of synovial cells to the cartilage surface.	label: attribute="display name" labelsize=12 labelAlignment=left outline=true outlineColor=white outlineTransparency=95 outlineWidth=10 background=false color=black dropShadow=false		stringdb	protein	Mus musculus
stringdb:10090.ENSMUSP00000025904	Prdx5		Unclustered	2.7777777777777777	10090.ENSMUSP00000025904	P99029	false	10090.ENSMUSP00000025904	P99029	10090.ENSMUSP00000025904	Liver tissue 2D-page spot 2D-0014IV; Thiol-specific peroxidase that catalyzes the reduction of hydrogen peroxide and organic hydroperoxides to water and alcohols, respectively. Plays a role in cell protection against oxidative stress by detoxifying peroxides and as sensor of hydrogen peroxide-mediated signaling events; Belongs to the peroxiredoxin family. Prx5 subfamily.	label: attribute="display name" labelsize=12 labelAlignment=left outline=true outlineColor=white outlineTransparency=95 outlineWidth=10 background=false color=black dropShadow=false		stringdb	protein	Mus musculus
stringdb:10090.ENSMUSP00000006956	Saa3	Cluster 1	Clustered	13.0	10090.ENSMUSP00000006956	P04918	false	10090.ENSMUSP00000006956	P04918	10090.ENSMUSP00000006956	Serum amyloid A-3 protein; Major acute phase reactant. Apolipoprotein of the HDL complex; Belongs to the SAA family.	label: attribute="display name" labelsize=12 labelAlignment=left outline=true outlineColor=white outlineTransparency=95 outlineWidth=10 background=false color=black dropShadow=false		stringdb	protein	Mus musculus	4Q5G
stringdb:10090.ENSMUSP00000099421	Krt222		Unclustered	0.0	10090.ENSMUSP00000099421	Q8CCX5	false	10090.ENSMUSP00000099421	Q8CCX5	10090.ENSMUSP00000099421	Keratin-like protein KRT222; Keratin 222	label: attribute="display name" labelsize=12 labelAlignment=left outline=true outlineColor=white outlineTransparency=95 outlineWidth=10 background=false color=black dropShadow=false		stringdb	protein	Mus musculus
stringdb:10090.ENSMUSP00000096159	Krtdap		Unclustered	1.4	10090.ENSMUSP00000096159	Q3V2T4	false	10090.ENSMUSP00000096159	Q3V2T4	10090.ENSMUSP00000096159	Keratinocyte differentiation associated protein; May act as a soluble regulator of keratinocyte differentiation. May play an important role in embryonic skin morphogenesis (By similarity).	label: attribute="display name" labelsize=12 labelAlignment=left outline=true outlineColor=white outlineTransparency=95 outlineWidth=10 background=false color=black dropShadow=false		stringdb	protein	Mus musculus
stringdb:10090.ENSMUSP00000112843	S100a9		Unclustered	5.0	10090.ENSMUSP00000112843	P31725	false	10090.ENSMUSP00000112843	P31725	10090.ENSMUSP00000112843	S100 calcium binding protein A9 (calgranulin B); S100A9 is a calcium- and zinc-binding protein which plays a prominent role in the regulation of inflammatory processes and immune response. It can induce neutrophil chemotaxis, adhesion, can increase the bactericidal activity of neutrophils by promoting phagocytosis via activation of SYK, PI3K/AKT, and ERK1/2 and can induce degranulation of neutrop…	label: attribute="display name" labelsize=12 labelAlignment=left outline=true outlineColor=white outlineTransparency=95 outlineWidth=10 background=false color=black dropShadow=false		stringdb	protein	Mus musculus
stringdb:10090.ENSMUSP00000030280	Angptl3		Unclustered	8.0	10090.ENSMUSP00000030280	Q9R182	false	10090.ENSMUSP00000030280	Q9R182	10090.ENSMUSP00000030280	Angiopoietin-related protein 3; Acts in part as a hepatokine that is involved in regulation of lipid and glucose metabolism. Proposed to play a role in the trafficking of energy substrates to either storage or oxidative tissues in response to food intake. Has a stimulatory effect on plasma triglycerides (TG), which is achieved by suppressing plasma TG clearance via inhibition of LPL activity; the…	label: attribute="display name" labelsize=12 labelAlignment=left outline=true outlineColor=white outlineTransparency=95 outlineWidth=10 background=false color=black dropShadow=false		stringdb	protein	Mus musculus
stringdb:10090.ENSMUSP00000040756	Atp6v1h		Unclustered	2.0	10090.ENSMUSP00000040756	Q8BVE3	false	10090.ENSMUSP00000040756	Q8BVE3	10090.ENSMUSP00000040756	ATPase, H+ transporting, lysosomal V1 subunit H; Subunit of the peripheral V1 complex of vacuolar ATPase. Subunit H activates the ATPase activity of the enzyme and couples ATPase activity to proton flow. Vacuolar ATPase is responsible for acidifying a variety of intracellular compartments in eukaryotic cells, thus providing most of the energy required for transport processes in the vacuolar syste…	label: attribute="display name" labelsize=12 labelAlignment=left outline=true outlineColor=white outlineTransparency=95 outlineWidth=10 background=false color=black dropShadow=false		stringdb	protein	Mus musculus
stringdb:10090.ENSMUSP00000087327	Masp1		Unclustered	3.7333333333333334	10090.ENSMUSP00000087327	P98064	false	10090.ENSMUSP00000087327	P98064	10090.ENSMUSP00000087327	Complement-activating component of Ra-reactive factor; Functions in the lectin pathway of complement, which performs a key role in innate immunity by recognizing pathogens through patterns of sugar moieties and neutralizing them. The lectin pathway is triggered upon binding of mannan-binding lectin (MBL) and ficolins to sugar moieties which leads to activation of the associated proteases MASP1 an…	label: attribute="display name" labelsize=12 labelAlignment=left outline=true outlineColor=white outlineTransparency=95 outlineWidth=10 background=false color=black dropShadow=false		stringdb	protein	Mus musculus
stringdb:10090.ENSMUSP00000075356	Mup4		Unclustered	0.0	10090.ENSMUSP00000075356	P11590	false	10090.ENSMUSP00000075356	P11590	10090.ENSMUSP00000075356	Major urinary protein 4; Binds pheromones, likely to displace pheromones complexed to urinary MUPs and transport them to the vomeronasal organ (VNO) where they associate with their neuronal receptor(s). MUP4 is highly specific for the male mouse pheromone 2-sec-butyl- 4,5-dihydrothiazole (SBT).	label: attribute="display name" labelsize=12 labelAlignment=left outline=true outlineColor=white outlineTransparency=95 outlineWidth=10 background=false color=black dropShadow=false		stringdb	protein	Mus musculus	3KFF|3KFG|3KFH|3KFI
stringdb:10090.ENSMUSP00000123924	Selp	Cluster 3	Clustered	7.644444444444445	10090.ENSMUSP00000123924	Q01102	false	10090.ENSMUSP00000123924	Q01102	10090.ENSMUSP00000123924	Platelet activation dependent granule-external membrane protein; Ca(2+)-dependent receptor for myeloid cells that binds to carbohydrates on neutrophils and monocytes. Mediates the interaction of activated endothelial cells or platelets with leukocytes. The ligand recognized is sialyl-Lewis X. Mediates rapid rolling of leukocyte rolling over vascular surfaces during the initial steps in inflammati…	label: attribute="display name" labelsize=12 labelAlignment=left outline=true outlineColor=white outlineTransparency=95 outlineWidth=10 background=false color=black dropShadow=false		stringdb	protein	Mus musculus	4GXB
stringdb:10090.ENSMUSP00000058951	Gm6484		Unclustered	5.0	10090.ENSMUSP00000058951	Q8R1L8	false	10090.ENSMUSP00000058951	Q8R1L8	10090.ENSMUSP00000058951	Refeeding-induced fat and liver protein; Hormone that acts as a blood lipid regulator by regulating serum triglyceride levels. May be involved in the metabolic transition between fasting and refeeding: required to direct fatty acids to adipose tissue for storage in the fed state. According to a report, may act by promoting ANGPTL3 cleavage. According to another study, not required for cleavage of…	label: attribute="display name" labelsize=12 labelAlignment=left outline=true outlineColor=white outlineTransparency=95 outlineWidth=10 background=false color=black dropShadow=false		stringdb	protein	Mus musculus
stringdb:10090.ENSMUSP00000080133	Klk1b9		Unclustered	2.0	10090.ENSMUSP00000080133	P15949	false	10090.ENSMUSP00000080133	P15949	10090.ENSMUSP00000080133	Epidermal growth factor-binding protein type C; Glandular kallikreins cleave Met-Lys and Arg-Ser bonds in kininogen to release Lys-bradykinin.	label: attribute="display name" labelsize=12 labelAlignment=left outline=true outlineColor=white outlineTransparency=95 outlineWidth=10 background=false color=black dropShadow=false		stringdb	protein	Mus musculus
stringdb:10090.ENSMUSP00000076564	Rnpep		Unclustered	1.4	10090.ENSMUSP00000076564	Q8VCT3	false	10090.ENSMUSP00000076564	Q8VCT3	10090.ENSMUSP00000076564	Arginyl aminopeptidase (aminopeptidase B); Exopeptidase which selectively removes arginine and/or lysine residues from the N-terminus of several peptide substrates including Arg(0)-Leu-enkephalin, Arg(0)-Met-enkephalin and Arg(- 1)-Lys(0)-somatostatin-14. Can hydrolyze leukotriene A4 (LTA-4) into leukotriene B4 (LTB-4) (By similarity).	label: attribute="display name" labelsize=12 labelAlignment=left outline=true outlineColor=white outlineTransparency=95 outlineWidth=10 background=false color=black dropShadow=false		stringdb	protein	Mus musculus
stringdb:10090.ENSMUSP00000061519	Pltp	Cluster 1	Clustered	13.0	10090.ENSMUSP00000061519	P55065	false	10090.ENSMUSP00000061519	P55065	10090.ENSMUSP00000061519	Phospholipid transfer protein; Facilitates the transfer of a spectrum of different lipid molecules, including diacylglycerol, phosphatidic acid, sphingomyelin, phosphatidylcholine, phosphatidylglycerol, cerebroside and phosphatidyl ethanolamine. Essential for the transfer of excess surface lipids from triglyceride-rich lipoproteins to HDL, thereby facilitating the formation of smaller lipoprotein…	label: attribute="display name" labelsize=12 labelAlignment=left outline=true outlineColor=white outlineTransparency=95 outlineWidth=10 background=false color=black dropShadow=false		stringdb	protein	Mus musculus
stringdb:10090.ENSMUSP00000017637	Igfbp4		Unclustered	2.0	10090.ENSMUSP00000017637	P47879	false	10090.ENSMUSP00000017637	P47879	10090.ENSMUSP00000017637	Insulin-like growth factor binding protein 4; IGF-binding proteins prolong the half-life of the IGFs and have been shown to either inhibit or stimulate the growth promoting effects of the IGFs on cell culture. They alter the interaction of IGFs with their cell surface receptors.	label: attribute="display name" labelsize=12 labelAlignment=left outline=true outlineColor=white outlineTransparency=95 outlineWidth=10 background=false color=black dropShadow=false		stringdb	protein	Mus musculus
stringdb:10090.ENSMUSP00000011896	Pgam1	Cluster 2	Seed	9.716666666666667	10090.ENSMUSP00000011896	Q9DBJ1	false	10090.ENSMUSP00000011896	Q9DBJ1	10090.ENSMUSP00000011896	Phosphoglycerate mutase isozyme B; Interconversion of 3- and 2-phosphoglycerate with 2,3- bisphosphoglycerate as the primer of the reaction. Can also catalyze the reaction of EC 5.4.2.4 (synthase), but with a reduced activity.	label: attribute="display name" labelsize=12 labelAlignment=left outline=true outlineColor=white outlineTransparency=95 outlineWidth=10 background=false color=black dropShadow=false		stringdb	protein	Mus musculus
stringdb:10090.ENSMUSP00000048350	Vat1		Unclustered	0.0	10090.ENSMUSP00000048350	Q62465	false	10090.ENSMUSP00000048350	Q62465	10090.ENSMUSP00000048350	Vesicle amine transport protein 1 homolog (T californica); Plays a part in calcium-regulated keratinocyte activation in epidermal repair mechanisms. Has no effect on cell proliferation (By similarity). Possesses ATPase activity. Negatively regulates mitochondrial fusion in cooperation with mitofusin proteins (MFN1-2) (By similarity).	label: attribute="display name" labelsize=12 labelAlignment=left outline=true outlineColor=white outlineTransparency=95 outlineWidth=10 background=false color=black dropShadow=false		stringdb	protein	Mus musculus
stringdb:10090.ENSMUSP00000109312	Myg1		Unclustered	0.0	10090.ENSMUSP00000109312	Q9JK81	false	10090.ENSMUSP00000109312	Q9JK81	10090.ENSMUSP00000109312	UPF0160 protein MYG1, mitochondrial; Melanocyte proliferating gene 1	label: attribute="display name" labelsize=12 labelAlignment=left outline=true outlineColor=white outlineTransparency=95 outlineWidth=10 background=false color=black dropShadow=false		stringdb	protein	Mus musculus
stringdb:10090.ENSMUSP00000086112	Olfm4		Unclustered	0.6666666666666666	10090.ENSMUSP00000086112	Q3UZZ4	false	10090.ENSMUSP00000086112	Q3UZZ4	10090.ENSMUSP00000086112	Olfactomedin 4; May promote proliferation of pancreatic cancer cells by favoring the transition from the S to G2/M phase. In myeloid leukemic cell lines, inhibits cell growth and induces cell differentiation and apoptosis. May play a role in the inhibition of EIF4EBP1 phosphorylation/deactivation. Facilitates cell adhesion, most probably through interaction with cell surface lectins and cadherin …	label: attribute="display name" labelsize=12 labelAlignment=left outline=true outlineColor=white outlineTransparency=95 outlineWidth=10 background=false color=black dropShadow=false		stringdb	protein	Mus musculus
stringdb:10090.ENSMUSP00000037348	Acaa2		Unclustered	1.7142857142857142	10090.ENSMUSP00000037348	Q8BWT1	false	10090.ENSMUSP00000037348	Q8BWT1	10090.ENSMUSP00000037348	acetyl-Coenzyme A acyltransferase 2 (mitochondrial 3-oxoacyl-Coenzyme A thiolase); Abolishes BNIP3-mediated apoptosis and mitochondrial damage.	label: attribute="display name" labelsize=12 labelAlignment=left outline=true outlineColor=white outlineTransparency=95 outlineWidth=10 background=false color=black dropShadow=false		stringdb	protein	Mus musculus
stringdb:10090.ENSMUSP00000020484	Txnrd1		Unclustered	3.6923076923076925	10090.ENSMUSP00000020484	Q9JMH6	false	10090.ENSMUSP00000020484	Q9JMH6	10090.ENSMUSP00000020484	Thioredoxin reductase 1; Belongs to the class-I pyridine nucleotide-disulfide oxidoreductase family.	label: attribute="display name" labelsize=12 labelAlignment=left outline=true outlineColor=white outlineTransparency=95 outlineWidth=10 background=false color=black dropShadow=false		stringdb	protein	Mus musculus
stringdb:10090.ENSMUSP00000018963	Lsp1		Unclustered	0.0	10090.ENSMUSP00000018963	P19973	false	10090.ENSMUSP00000018963	Q99L65	10090.ENSMUSP00000018963	Lymphocyte-specific antigen WP34; May play a role in mediating neutrophil activation and chemotaxis.	label: attribute="display name" labelsize=12 labelAlignment=left outline=true outlineColor=white outlineTransparency=95 outlineWidth=10 background=false color=black dropShadow=false		stringdb	protein	Mus musculus
stringdb:10090.ENSMUSP00000068389	F10		Unclustered	1.9285714285714288	10090.ENSMUSP00000068389	O88947	false	10090.ENSMUSP00000068389	O88947	10090.ENSMUSP00000068389	Coagulation factor X; Factor Xa is a vitamin K-dependent glycoprotein that converts prothrombin to thrombin in the presence of factor Va, calcium and phospholipid during blood clotting.	label: attribute="display name" labelsize=12 labelAlignment=left outline=true outlineColor=white outlineTransparency=95 outlineWidth=10 background=false color=black dropShadow=false		stringdb	protein	Mus musculus
stringdb:10090.ENSMUSP00000044556	Dak		Unclustered	1.2	10090.ENSMUSP00000044556	Q8VC30	false	10090.ENSMUSP00000044556	Q8VC30	10090.ENSMUSP00000044556	Bifunctional ATP-dependent dihydroxyacetone kinase/FAD-AMP lyase (cyclizing); Catalyzes both the phosphorylation of dihydroxyacetone and of glyceraldehyde, and the splitting of ribonucleoside diphosphate-X compounds among which FAD is the best substrate. Represses IFIH1-mediated cellular antiviral response.	label: attribute="display name" labelsize=12 labelAlignment=left outline=true outlineColor=white outlineTransparency=95 outlineWidth=10 background=false color=black dropShadow=false		stringdb	protein	Mus musculus
stringdb:10090.ENSMUSP00000021217	Nme2	Cluster 9	Clustered	4.363636363636363	10090.ENSMUSP00000021217	Q01768	false	10090.ENSMUSP00000021217	Q01768	10090.ENSMUSP00000021217	NME/NM23 nucleoside diphosphate kinase 2; Major role in the synthesis of nucleoside triphosphates other than ATP. The ATP gamma phosphate is transferred to the NDP beta phosphate via a ping-pong mechanism, using a phosphorylated active-site intermediate. Negatively regulates Rho activity by interacting with AKAP13/LBC. Exhibits histidine protein kinase activity (By similarity).	label: attribute="display name" labelsize=12 labelAlignment=left outline=true outlineColor=white outlineTransparency=95 outlineWidth=10 background=false color=black dropShadow=false		stringdb	protein	Mus musculus
stringdb:10090.ENSMUSP00000042701	Spon2		Unclustered	1.4	10090.ENSMUSP00000042701	Q8BMS2	false	10090.ENSMUSP00000042701	Q8BMS2	10090.ENSMUSP00000042701	Spondin 2, extracellular matrix protein; Cell adhesion protein that promotes adhesion and outgrowth of hippocampal embryonic neurons. Binds directly to bacteria and their components and functions as an opsonin for macrophage phagocytosis of bacteria. Binds bacterial lipopolysaccharide. Essential in the initiation of the innate immune response and represents a unique pattern-recognition molecule i…	label: attribute="display name" labelsize=12 labelAlignment=left outline=true outlineColor=white outlineTransparency=95 outlineWidth=10 background=false color=black dropShadow=false		stringdb	protein	Mus musculus
stringdb:10090.ENSMUSP00000007814	Khsrp		Unclustered	0.6666666666666666	10090.ENSMUSP00000007814	Q3U0V1	false	10090.ENSMUSP00000007814	Q3U0V1	10090.ENSMUSP00000007814	Far upstream element-binding protein 2; Binds to the dendritic targeting element and may play a role in mRNA trafficking. Part of a ternary complex that binds to the downstream control sequence (DCS) of the pre-mRNA. Mediates exon inclusion in transcripts that are subject to tissue-specific alternative splicing. May interact with single-stranded DNA from the far-upstream element (FUSE). May activ…	label: attribute="display name" labelsize=12 labelAlignment=left outline=true outlineColor=white outlineTransparency=95 outlineWidth=10 background=false color=black dropShadow=false		stringdb	protein	Mus musculus
stringdb:10090.ENSMUSP00000079380	Rac1	Cluster 6	Clustered	5.6	10090.ENSMUSP00000079380	P63001	false	10090.ENSMUSP00000079380	P63001	10090.ENSMUSP00000079380	Ras-related C3 botulinum toxin substrate 1; Plasma membrane-associated small GTPase which cycles between active GTP-bound and inactive GDP-bound states. In its active state, binds to a variety of effector proteins to regulate cellular responses such as secretory processes, phagocytosis of apoptotic cells, epithelial cell polarization and growth-factor induced formation of membrane ruffles. Rac1 p…	label: attribute="display name" labelsize=12 labelAlignment=left outline=true outlineColor=white outlineTransparency=95 outlineWidth=10 background=false color=black dropShadow=false		stringdb	protein	Mus musculus
stringdb:10090.ENSMUSP00000099436	Psmb3	Cluster 2	Clustered	8.454545454545455	10090.ENSMUSP00000099436	Q9R1P1	false	10090.ENSMUSP00000099436	Q9R1P1	10090.ENSMUSP00000099436	Proteasome (prosome, macropain) subunit, beta type 3; Component of the 20S core proteasome complex involved in the proteolytic degradation of most intracellular proteins. This complex plays numerous essential roles within the cell by associating with different regulatory particles. Associated with two 19S regulatory particles, forms the 26S proteasome and thus participates in the ATP-dependent de…	label: attribute="display name" labelsize=12 labelAlignment=left outline=true outlineColor=white outlineTransparency=95 outlineWidth=10 background=false color=black dropShadow=false		stringdb	protein	Mus musculus
stringdb:10090.ENSMUSP00000025486	Lmnb1		Unclustered	1.5333333333333332	10090.ENSMUSP00000025486	P14733	false	10090.ENSMUSP00000025486	P14733	10090.ENSMUSP00000025486	Lamin B1; Lamins are components of the nuclear lamina, a fibrous layer on the nucleoplasmic side of the inner nuclear membrane, which is thought to provide a framework for the nuclear envelope and may also interact with chromatin.	label: attribute="display name" labelsize=12 labelAlignment=left outline=true outlineColor=white outlineTransparency=95 outlineWidth=10 background=false color=black dropShadow=false		stringdb	protein	Mus musculus
stringdb:10090.ENSMUSP00000002360	Angptl4		Unclustered	4.464285714285714	10090.ENSMUSP00000002360	Q9Z1P8	false	10090.ENSMUSP00000002360	Q9Z1P8	10090.ENSMUSP00000002360	Hepatic fibrinogen/angiopoietin-related protein; Protein with hypoxia-induced expression in endothelial cells. May act as a regulator of angiogenesis and modulate tumorigenesis. Inhibits proliferation, migration, and tubule formation of endothelial cells and reduces vascular leakage. May exert a protective function on endothelial cells through an endocrine action. It is directly involved in regul…	label: attribute="display name" labelsize=12 labelAlignment=left outline=true outlineColor=white outlineTransparency=95 outlineWidth=10 background=false color=black dropShadow=false		stringdb	protein	Mus musculus
stringdb:10090.ENSMUSP00000051895	Gp5		Unclustered	3.0	10090.ENSMUSP00000051895	O08742	false	10090.ENSMUSP00000051895	O08742	10090.ENSMUSP00000051895	Glycoprotein 5 (platelet); The GPIb-V-IX complex functions as the vWF receptor and mediates vWF-dependent platelet adhesion to blood vessels. The adhesion of platelets to injured vascular surfaces in the arterial circulation is a critical initiating event in hemostasis (By similarity).	label: attribute="display name" labelsize=12 labelAlignment=left outline=true outlineColor=white outlineTransparency=95 outlineWidth=10 background=false color=black dropShadow=false		stringdb	protein	Mus musculus
stringdb:10090.ENSMUSP00000026576	Taldo1	Cluster 1	Clustered	11.0	10090.ENSMUSP00000026576	Q93092	false	10090.ENSMUSP00000026576	Q93092	10090.ENSMUSP00000026576	Transaldolase 1; Transaldolase is important for the balance of metabolites in the pentose-phosphate pathway.	label: attribute="display name" labelsize=12 labelAlignment=left outline=true outlineColor=white outlineTransparency=95 outlineWidth=10 background=false color=black dropShadow=false		stringdb	protein	Mus musculus	2CWN|2E1D
stringdb:10090.ENSMUSP00000034512	Oaf		Unclustered	0.0	10090.ENSMUSP00000034512	Q8QZR4	false	10090.ENSMUSP00000034512	Q8QZR4	10090.ENSMUSP00000034512	Out at first protein homolog; OAF homolog (Drosophila); Belongs to the OAF family.	label: attribute="display name" labelsize=12 labelAlignment=left outline=true outlineColor=white outlineTransparency=95 outlineWidth=10 background=false color=black dropShadow=false		stringdb	protein	Mus musculus
stringdb:10090.ENSMUSP00000106180	Sord		Unclustered	5.4743589743589745	10090.ENSMUSP00000106180	Q64442	false	10090.ENSMUSP00000106180	Q64442	10090.ENSMUSP00000106180	L-iditol 2-dehydrogenase; Converts sorbitol to fructose. Part of the polyol pathway that plays an important role in sperm physiology. May play a role in the sperm motility by providing an energetic source for sperm.	label: attribute="display name" labelsize=12 labelAlignment=left outline=true outlineColor=white outlineTransparency=95 outlineWidth=10 background=false color=black dropShadow=false		stringdb	protein	Mus musculus
stringdb:10090.ENSMUSP00000056669	Cd14	Cluster 3	Clustered	7.418181818181818	10090.ENSMUSP00000056669	P10810	false	10090.ENSMUSP00000056669	P10810	10090.ENSMUSP00000056669	Myeloid cell-specific leucine-rich glycoprotein; Coreceptor for bacterial lipopolysaccharide. In concert with LBP, binds to monomeric lipopolysaccharide and delivers it to the LY96/TLR4 complex, thereby mediating the innate immune response to bacterial lipopolysaccharide (LPS). Acts via MyD88, TIRAP and TRAF6, leading to NF-kappa-B activation, cytokine secretion and the inflammatory response. Act…	label: attribute="display name" labelsize=12 labelAlignment=left outline=true outlineColor=white outlineTransparency=95 outlineWidth=10 background=false color=black dropShadow=false		stringdb	protein	Mus musculus	1WWL
stringdb:10090.ENSMUSP00000074818	Pip		Unclustered	2.0	10090.ENSMUSP00000074818	P02816	false	10090.ENSMUSP00000074818	P02816	10090.ENSMUSP00000074818	Gross cystic disease fluid protein 15; Prolactin induced protein	label: attribute="display name" labelsize=12 labelAlignment=left outline=true outlineColor=white outlineTransparency=95 outlineWidth=10 background=false color=black dropShadow=false		stringdb	protein	Mus musculus
stringdb:10090.ENSMUSP00000014913	Psmb1	Cluster 2	Clustered	8.454545454545455	10090.ENSMUSP00000014913	O09061	false	10090.ENSMUSP00000014913	O09061	10090.ENSMUSP00000014913	Proteasome (prosome, macropain) subunit, beta type 1; Component of the 20S core proteasome complex involved in the proteolytic degradation of most intracellular proteins. This complex plays numerous essential roles within the cell by associating with different regulatory particles. Associated with two 19S regulatory particles, forms the 26S proteasome and thus participates in the ATP-dependent de…	label: attribute="display name" labelsize=12 labelAlignment=left outline=true outlineColor=white outlineTransparency=95 outlineWidth=10 background=false color=black dropShadow=false		stringdb	protein	Mus musculus
stringdb:10090.ENSMUSP00000052866	Pgp		Unclustered	2.7	10090.ENSMUSP00000052866	Q8CHP8	false	10090.ENSMUSP00000052866	Q8CHP8	10090.ENSMUSP00000052866	Aspartate-based ubiquitous Mg(2+)-dependent phosphatase; Glycerol-3-phosphate phosphatase hydrolyzing glycerol-3- phosphate into glycerol. Thereby, regulates the cellular levels of glycerol-3-phosphate a metabolic intermediate of glucose, lipid and energy metabolism. Was also shown to have a 2-phosphoglycolate phosphatase activity and a tyrosine-protein phosphatase activity. However, their physio…	label: attribute="display name" labelsize=12 labelAlignment=left outline=true outlineColor=white outlineTransparency=95 outlineWidth=10 background=false color=black dropShadow=false		stringdb	protein	Mus musculus	4BKM
stringdb:10090.ENSMUSP00000048489	Coro7		Unclustered	0.0	10090.ENSMUSP00000048489	Q9D2V7	false	10090.ENSMUSP00000048489	Q9D2V7	10090.ENSMUSP00000048489	70 kDa WD repeat tumor rejection antigen homolog; F-actin regulator involved in anterograde Golgi to endosome transport: upon ubiquitination via 'Lys-33'-linked ubiquitin chains by the BCR(KLHL20) E3 ubiquitin ligase complex, interacts with EPS15 and localizes to the trans-Golgi network, where it promotes actin polymerization, thereby facilitating post- Golgi trafficking. May play a role in the m…	label: attribute="display name" labelsize=12 labelAlignment=left outline=true outlineColor=white outlineTransparency=95 outlineWidth=10 background=false color=black dropShadow=false		stringdb	protein	Mus musculus
stringdb:10090.ENSMUSP00000074810	Orm2	Cluster 5	Clustered	4.464285714285714	10090.ENSMUSP00000074810	P07361	false	10090.ENSMUSP00000074810	P07361	10090.ENSMUSP00000074810	Alpha-1-acid glycoprotein 2; Functions as transport protein in the blood stream. Binds various ligands in the interior of its beta-barrel domain (By similarity). Appears to function in modulating the activity of the immune system during the acute-phase reaction.	label: attribute="display name" labelsize=12 labelAlignment=left outline=true outlineColor=white outlineTransparency=95 outlineWidth=10 background=false color=black dropShadow=false		stringdb	protein	Mus musculus
stringdb:10090.ENSMUSP00000019246	Aldh3a1	Cluster 9	Clustered	4.0	10090.ENSMUSP00000019246	P47739	false	10090.ENSMUSP00000019246	P47739	10090.ENSMUSP00000019246	Aldehyde dehydrogenase, dimeric NADP-preferring; ALDHs play a major role in the detoxification of alcohol-derived acetaldehyde (Probable). They are involved in the metabolism of corticosteroids, biogenic amines, neurotransmitters, and lipid peroxidation (Probable). Oxidizes medium and long chain aldehydes into non-toxic fatty acids. Preferentially oxidizes aromatic aldehyde substrates. Comprises …	label: attribute="display name" labelsize=12 labelAlignment=left outline=true outlineColor=white outlineTransparency=95 outlineWidth=10 background=false color=black dropShadow=false		stringdb	protein	Mus musculus
stringdb:10090.ENSMUSP00000042028	Apobr	Cluster 1	Clustered	13.0	10090.ENSMUSP00000042028	Q8VBT6	false	10090.ENSMUSP00000042028	Q8VBT6	10090.ENSMUSP00000042028	Apolipoprotein B-100 receptor; Macrophage receptor that binds to the apolipoprotein B48 (APOB) of dietary triglyceride (TG)-rich lipoproteins (TRL) or to a like domain of APOB in hypertriglyceridemic very low density lipoprotein (HTG-VLDL). Binds and internalizes TRL when out of the context of the macrophage. May provide essential lipids to reticuloendothelial cells. Could also be involved in foa…	label: attribute="display name" labelsize=12 labelAlignment=left outline=true outlineColor=white outlineTransparency=95 outlineWidth=10 background=false color=black dropShadow=false		stringdb	protein	Mus musculus
stringdb:10090.ENSMUSP00000125531	C1s1		Unclustered	3.7333333333333334	10090.ENSMUSP00000125531	Q8CG14	false	10090.ENSMUSP00000125531	Q8CG14	10090.ENSMUSP00000125531	Complement component 1, s subcomponent 1; C1s B chain is a serine protease that combines with C1q and C1r to form C1, the first component of the classical pathway of the complement system. C1r activates C1s so that it can, in turn, activate C2 and C4 (By similarity); Belongs to the peptidase S1 family.	label: attribute="display name" labelsize=12 labelAlignment=left outline=true outlineColor=white outlineTransparency=95 outlineWidth=10 background=false color=black dropShadow=false		stringdb	protein	Mus musculus
stringdb:10090.ENSMUSP00000137503	Actr3	Cluster 6	Seed	6.095238095238095	10090.ENSMUSP00000137503	Q99JY9	false	10090.ENSMUSP00000137503	Q99JY9	10090.ENSMUSP00000137503	ARP3 actin-related protein 3; Functions as ATP-binding component of the Arp2/3 complex which is involved in regulation of actin polymerization and together with an activating nucleation-promoting factor (NPF) mediates the formation of branched actin networks. Seems to contact the pointed end of the daughter actin filament. Plays a role in ciliogenesis (By similarity); Belongs to the actin family.…	label: attribute="display name" labelsize=12 labelAlignment=left outline=true outlineColor=white outlineTransparency=95 outlineWidth=10 background=false color=black dropShadow=false		stringdb	protein	Mus musculus
stringdb:10090.ENSMUSP00000005964	Adh5		Unclustered	4.761904761904762	10090.ENSMUSP00000005964	P28474	false	10090.ENSMUSP00000005964	P28474	10090.ENSMUSP00000005964	Alcohol dehydrogenase 5 (class III), chi polypeptide; Class-III ADH is remarkably ineffective in oxidizing ethanol, but it readily catalyzes the oxidation of long-chain primary alcohols and the oxidation of S-(hydroxymethyl) glutathione; Belongs to the zinc-containing alcohol dehydrogenase family. Class-III subfamily.	label: attribute="display name" labelsize=12 labelAlignment=left outline=true outlineColor=white outlineTransparency=95 outlineWidth=10 background=false color=black dropShadow=false		stringdb	protein	Mus musculus	1OTQ
stringdb:10090.ENSMUSP00000025554	Scgb1a1		Unclustered	2.0	10090.ENSMUSP00000025554	Q06318	false	10090.ENSMUSP00000025554	Q06318	10090.ENSMUSP00000025554	Secretoglobin, family 1A, member 1 (uteroglobin); Binds phosphatidylcholine, phosphatidylinositol, polychlorinated biphenyls (PCB) and weakly progesterone, potent inhibitor of phospholipase A2; Belongs to the secretoglobin family.	label: attribute="display name" labelsize=12 labelAlignment=left outline=true outlineColor=white outlineTransparency=95 outlineWidth=10 background=false color=black dropShadow=false		stringdb	protein	Mus musculus
stringdb:10090.ENSMUSP00000025797	Mbl2		Unclustered	3.888888888888889	10090.ENSMUSP00000025797	P41317	false	10090.ENSMUSP00000025797	P41317	10090.ENSMUSP00000025797	Mannose-binding lectin (protein C) 2; Calcium-dependent lectin involved in innate immune defense. Binds mannose, fucose and N-acetylglucosamine on different microorganisms and activates the lectin complement pathway. Binds to late apoptotic cells, as well as to apoptotic blebs and to necrotic cells, but not to early apoptotic cells, facilitating their uptake by macrophages (By similarity).	label: attribute="display name" labelsize=12 labelAlignment=left outline=true outlineColor=white outlineTransparency=95 outlineWidth=10 background=false color=black dropShadow=false		stringdb	protein	Mus musculus
stringdb:10090.ENSMUSP00000127709	Fam3c		Unclustered	0.0	10090.ENSMUSP00000127709	Q91VU0	false	10090.ENSMUSP00000127709	Q91VU0	10090.ENSMUSP00000127709	Family with sequence similarity 3, member C; May be involved in retinal laminar formation. Promotes epithelial to mesenchymal transition.	label: attribute="display name" labelsize=12 labelAlignment=left outline=true outlineColor=white outlineTransparency=95 outlineWidth=10 background=false color=black dropShadow=false		stringdb	protein	Mus musculus	5LC3|5LC4
stringdb:10090.ENSMUSP00000083587	Icam1	Cluster 3	Clustered	6.88235294117647	10090.ENSMUSP00000083587	P13597	false	10090.ENSMUSP00000083587	P13597	10090.ENSMUSP00000083587	Intercellular adhesion molecule 1; ICAM proteins are ligands for the leukocyte adhesion protein LFA-1 (integrin alpha-L/beta-2). During leukocyte trans- endothelial migration, ICAM1 engagement promotes the assembly of endothelial apical cups through ARHGEF26/SGEF and RHOG activation (By similarity).	label: attribute="display name" labelsize=12 labelAlignment=left outline=true outlineColor=white outlineTransparency=95 outlineWidth=10 background=false color=black dropShadow=false		stringdb	protein	Mus musculus
stringdb:10090.ENSMUSP00000085528	Obp1b		Unclustered	2.0	10090.ENSMUSP00000085528	A2AEP0	false	10090.ENSMUSP00000085528	A2AEP0	10090.ENSMUSP00000085528	Odorant binding protein IB; Binds the chemical odorant 2-isobutyl-3-methoxypyrazine.	label: attribute="display name" labelsize=12 labelAlignment=left outline=true outlineColor=white outlineTransparency=95 outlineWidth=10 background=false color=black dropShadow=false		stringdb	protein	Mus musculus
stringdb:10090.ENSMUSP00000001480	Npepps		Unclustered	0.8571428571428571	10090.ENSMUSP00000001480	Q11011	false	10090.ENSMUSP00000001480	Q11011	10090.ENSMUSP00000001480	Aminopeptidase puromycin sensitive; Aminopeptidase with broad substrate specificity for several peptides. Involved in proteolytic events essential for cell growth and viability. May act as regulator of neuropeptide activity. Plays a role in the antigen-processing pathway for MHC class I molecules. Involved in the N-terminal trimming of cytotoxic T-cell epitope precursors. Digests the poly-Q pepti…	label: attribute="display name" labelsize=12 labelAlignment=left outline=true outlineColor=white outlineTransparency=95 outlineWidth=10 background=false color=black dropShadow=false		stringdb	protein	Mus musculus
stringdb:10090.ENSMUSP00000019317	Rab5c		Unclustered	1.6666666666666667	10090.ENSMUSP00000019317	P35278	false	10090.ENSMUSP00000019317	P35278	10090.ENSMUSP00000019317	RAB5C, member RAS oncogene family; Protein transport. Probably involved in vesicular traffic (By similarity).	label: attribute="display name" labelsize=12 labelAlignment=left outline=true outlineColor=white outlineTransparency=95 outlineWidth=10 background=false color=black dropShadow=false		stringdb	protein	Mus musculus	1HUQ|1Z07|1Z0D
stringdb:10090.ENSMUSP00000070848	Mfap4		Unclustered	1.6666666666666667	10090.ENSMUSP00000070848	Q9D1H9	false	10090.ENSMUSP00000070848	Q9D1H9	10090.ENSMUSP00000070848	Microfibril-associated glycoprotein 4; Could be involved in calcium-dependent cell adhesion or intercellular interactions. May contribute to the elastic fiber assembly and/or maintenance.	label: attribute="display name" labelsize=12 labelAlignment=left outline=true outlineColor=white outlineTransparency=95 outlineWidth=10 background=false color=black dropShadow=false		stringdb	protein	Mus musculus
stringdb:10090.ENSMUSP00000038732	Qpct		Unclustered	0.0	10090.ENSMUSP00000038732	Q9CYK2	false	10090.ENSMUSP00000038732	Q9CYK2	10090.ENSMUSP00000038732	Glutaminyl-peptide cyclotransferase (glutaminyl cyclase); Responsible for the biosynthesis of pyroglutamyl peptides. Has a bias against acidic and tryptophan residues adjacent to the N-terminal glutaminyl residue and a lack of importance of chain length after the second residue (By similarity).	label: attribute="display name" labelsize=12 labelAlignment=left outline=true outlineColor=white outlineTransparency=95 outlineWidth=10 background=false color=black dropShadow=false		stringdb	protein	Mus musculus	3SI1|3SI2
stringdb:10090.ENSMUSP00000108367	Spp1		Unclustered	5.588235294117647	10090.ENSMUSP00000108367	P10923	false	10090.ENSMUSP00000108367	P10923	10090.ENSMUSP00000108367	Calcium oxalate crystal growth inhibitor protein; Binds tightly to hydroxyapatite. Appears to form an integral part of the mineralized matrix. Probably important to cell-matrix interaction; Belongs to the osteopontin family.	label: attribute="display name" labelsize=12 labelAlignment=left outline=true outlineColor=white outlineTransparency=95 outlineWidth=10 background=false color=black dropShadow=false		stringdb	protein	Mus musculus
stringdb:10090.ENSMUSP00000047564	Pygm	Cluster 2	Clustered	8.590909090909092	10090.ENSMUSP00000047564	Q9WUB3	false	10090.ENSMUSP00000047564	Q9WUB3	10090.ENSMUSP00000047564	Glycogen phosphorylase, muscle form; Phosphorylase is an important allosteric enzyme in carbohydrate metabolism. Enzymes from different sources differ in their regulatory mechanisms and in their natural substrates. However, all known phosphorylases share catalytic and structural properties.	label: attribute="display name" labelsize=12 labelAlignment=left outline=true outlineColor=white outlineTransparency=95 outlineWidth=10 background=false color=black dropShadow=false		stringdb	protein	Mus musculus
stringdb:10090.ENSMUSP00000037762	Csf3	Cluster 3	Clustered	7.151515151515151	10090.ENSMUSP00000037762	P09920	false	10090.ENSMUSP00000037762	P09920	10090.ENSMUSP00000037762	Colony stimulating factor 3 (granulocyte); Granulocyte/macrophage colony-stimulating factors are cytokines that act in hematopoiesis by controlling the production, differentiation, and function of 2 related white cell populations of the blood, the granulocytes and the monocytes-macrophages. This CSF induces granulocytes; Belongs to the IL-6 superfamily.	label: attribute="display name" labelsize=12 labelAlignment=left outline=true outlineColor=white outlineTransparency=95 outlineWidth=10 background=false color=black dropShadow=false		stringdb	protein	Mus musculus
stringdb:10090.ENSMUSP00000097747	Hspa5	Cluster 6	Clustered	5.133333333333333	10090.ENSMUSP00000097747	P20029	false	10090.ENSMUSP00000097747	P20029	10090.ENSMUSP00000097747	Immunoglobulin heavy chain-binding protein; Plays a role in facilitating the assembly of multimeric protein complexes inside the endoplasmic reticulum. Involved in the correct folding of proteins and degradation of misfolded proteins via its interaction with DNAJC10, probably to facilitate the release of DNAJC10 from its substrate; Belongs to the heat shock protein 70 family.	label: attribute="display name" labelsize=12 labelAlignment=left outline=true outlineColor=white outlineTransparency=95 outlineWidth=10 background=false color=black dropShadow=false		stringdb	protein	Mus musculus
stringdb:10090.ENSMUSP00000048416	Cops4	Cluster 6	Clustered	6.0	10090.ENSMUSP00000048416	O88544	false	10090.ENSMUSP00000048416	O88544	10090.ENSMUSP00000048416	COP9 (constitutive photomorphogenic) homolog, subunit 4 (Arabidopsis thaliana); Component of the COP9 signalosome complex (CSN), a complex involved in various cellular and developmental processes. The CSN complex is an essential regulator of the ubiquitin (Ubl) conjugation pathway by mediating the deneddylation of the cullin subunits of SCF-type E3 ligase complexes, leading to decrease the Ubl li…	label: attribute="display name" labelsize=12 labelAlignment=left outline=true outlineColor=white outlineTransparency=95 outlineWidth=10 background=false color=black dropShadow=false		stringdb	protein	Mus musculus	1UFM
stringdb:10090.ENSMUSP00000029919	Clca3		Unclustered	0.4	10090.ENSMUSP00000029919	Q9D7Z6	false	10090.ENSMUSP00000029919	Q9D7Z6	10090.ENSMUSP00000029919	Calcium-activated chloride channel family member 3; May be involved in mediating calcium-activated chloride conductance. May play critical roles in goblet cell metaplasia, mucus hypersecretion, cystic fibrosis and AHR. May be involved in the regulation of mucus production and/or secretion by goblet cells. Involved in the regulation of tissue inflammation in the innate immune response. May play a …	label: attribute="display name" labelsize=12 labelAlignment=left outline=true outlineColor=white outlineTransparency=95 outlineWidth=10 background=false color=black dropShadow=false		stringdb	protein	Mus musculus
stringdb:10090.ENSMUSP00000099375	Itga2b	Cluster 3	Clustered	8.318181818181818	10090.ENSMUSP00000099375	Q9QUM0	false	10090.ENSMUSP00000099375	Q9QUM0	10090.ENSMUSP00000099375	Platelet membrane glycoprotein IIb; Integrin alpha-IIb/beta-3 is a receptor for fibronectin, fibrinogen, plasminogen, prothrombin, thrombospondin and vitronectin. It recognizes the sequence R-G-D in a wide array of ligands. It recognizes the sequence H-H-L-G-G-G-A-K-Q-A-G-D-V in fibrinogen gamma chain. Following activation integrin alpha- IIb/beta-3 brings about platelet/platelet interaction thro…	label: attribute="display name" labelsize=12 labelAlignment=left outline=true outlineColor=white outlineTransparency=95 outlineWidth=10 background=false color=black dropShadow=false		stringdb	protein	Mus musculus
stringdb:10090.ENSMUSP00000020779	Mpo	Cluster 3	Clustered	6.824999999999999	10090.ENSMUSP00000020779	P11247	false	10090.ENSMUSP00000020779	P11247	10090.ENSMUSP00000020779	Myeloperoxidase; Part of the host defense system of polymorphonuclear leukocytes. It is responsible for microbicidal activity against a wide range of organisms. In the stimulated PMN, MPO catalyzes the production of hypohalous acids, primarily hypochlorous acid in physiologic situations, and other toxic intermediates that greatly enhance PMN microbicidal activity; Belongs to the peroxidase family…	label: attribute="display name" labelsize=12 labelAlignment=left outline=true outlineColor=white outlineTransparency=95 outlineWidth=10 background=false color=black dropShadow=false		stringdb	protein	Mus musculus
stringdb:10090.ENSMUSP00000063744	Syncrip		Unclustered	4.0	10090.ENSMUSP00000063744	Q7TMK9	false	10090.ENSMUSP00000063744	Q99KU9	10090.ENSMUSP00000063744	Synaptotagmin binding, cytoplasmic RNA interacting protein; Heterogeneous nuclear ribonucleoprotein (hnRNP) implicated in mRNA processing mechanisms. Component of the CRD- mediated complex that promotes MYC mRNA stability. Isoform 1 and isoform 2 are associated in vitro with pre-mRNA, splicing intermediates and mature mRNA protein complexes. Isoform 1 binds to apoB mRNA AU-rich sequences (By simi…	label: attribute="display name" labelsize=12 labelAlignment=left outline=true outlineColor=white outlineTransparency=95 outlineWidth=10 background=false color=black dropShadow=false		stringdb	protein	Mus musculus
stringdb:10090.ENSMUSP00000027602	Dars	Cluster 13	Clustered	3.0	10090.ENSMUSP00000027602	Q922B2	false	10090.ENSMUSP00000027602	Q922B2	10090.ENSMUSP00000027602	Aspartate--tRNA ligase, cytoplasmic; Catalyzes the specific attachment of an amino acid to its cognate tRNA in a 2 step reaction: the amino acid (AA) is first activated by ATP to form AA-AMP and then transferred to the acceptor end of the tRNA; Belongs to the class-II aminoacyl-tRNA synthetase family. Type 2 subfamily.	label: attribute="display name" labelsize=12 labelAlignment=left outline=true outlineColor=white outlineTransparency=95 outlineWidth=10 background=false color=black dropShadow=false		stringdb	protein	Mus musculus
stringdb:10090.ENSMUSP00000133372	Aldh7a1	Cluster 8	Clustered	6.611111111111111	10090.ENSMUSP00000133372	Q9DBF1	false	10090.ENSMUSP00000133372	Q9DBF1	10090.ENSMUSP00000133372	Delta1-piperideine-6-carboxylate dehydrogenase; Multifunctional enzyme mediating important protective effects. Metabolizes betaine aldehyde to betaine, an important cellular osmolyte and methyl donor. Protects cells from oxidative stress by metabolizing a number of lipid peroxidation-derived aldehydes. Involved in lysine catabolism (By similarity); Belongs to the aldehyde dehydrogenase family.	label: attribute="display name" labelsize=12 labelAlignment=left outline=true outlineColor=white outlineTransparency=95 outlineWidth=10 background=false color=black dropShadow=false		stringdb	protein	Mus musculus
stringdb:10090.ENSMUSP00000064719	Efemp2		Unclustered	4.761904761904762	10090.ENSMUSP00000064719	Q9WVJ9	false	10090.ENSMUSP00000064719	Q9WVJ9	10090.ENSMUSP00000064719	Epidermal growth factor-containing fibulin-like extracellular matrix protein 2; Belongs to the fibulin family.	label: attribute="display name" labelsize=12 labelAlignment=left outline=true outlineColor=white outlineTransparency=95 outlineWidth=10 background=false color=black dropShadow=false		stringdb	protein	Mus musculus
stringdb:10090.ENSMUSP00000005057	Thop1		Unclustered	2.4000000000000004	10090.ENSMUSP00000005057	Q8C1A5	false	10090.ENSMUSP00000005057	Q8C1A5	10090.ENSMUSP00000005057	Thimet oligopeptidase 1; Involved in the metabolism of neuropeptides under 20 amino acid residues long. Involved in cytoplasmic peptide degradation. Able to degrade the amyloid-beta precursor protein and generate amyloidogenic fragments (By similarity).	label: attribute="display name" labelsize=12 labelAlignment=left outline=true outlineColor=white outlineTransparency=95 outlineWidth=10 background=false color=black dropShadow=false		stringdb	protein	Mus musculus
stringdb:10090.ENSMUSP00000032754	Sema4b		Unclustered	2.0	10090.ENSMUSP00000032754	Q62179	false	10090.ENSMUSP00000032754	Q62179	10090.ENSMUSP00000032754	Semaphorin-4B; Inhibits axonal extension by providing local signals to specify territories inaccessible for growing axons; Belongs to the semaphorin family.	label: attribute="display name" labelsize=12 labelAlignment=left outline=true outlineColor=white outlineTransparency=95 outlineWidth=10 background=false color=black dropShadow=false		stringdb	protein	Mus musculus
stringdb:10090.ENSMUSP00000082822	Arpc1b	Cluster 8	Clustered	6.533333333333333	10090.ENSMUSP00000082822	Q9WV32	false	10090.ENSMUSP00000082822	Q9WV32	10090.ENSMUSP00000082822	Actin related protein 2/3 complex, subunit 1B; Functions as component of the Arp2/3 complex which is involved in regulation of actin polymerization and together with an activating nucleation-promoting factor (NPF) mediates the formation of branched actin networks.	label: attribute="display name" labelsize=12 labelAlignment=left outline=true outlineColor=white outlineTransparency=95 outlineWidth=10 background=false color=black dropShadow=false		stringdb	protein	Mus musculus
stringdb:10090.ENSMUSP00000031668	Col1a2	Cluster 8	Clustered	6.533333333333333	10090.ENSMUSP00000031668	Q01149	false	10090.ENSMUSP00000031668	Q01149	10090.ENSMUSP00000031668	Collagen alpha-2(I) chain; Type I collagen is a member of group I collagen (fibrillar forming collagen); Belongs to the fibrillar collagen family.	label: attribute="display name" labelsize=12 labelAlignment=left outline=true outlineColor=white outlineTransparency=95 outlineWidth=10 background=false color=black dropShadow=false		stringdb	protein	Mus musculus
stringdb:10090.ENSMUSP00000055757	Pcsk9		Unclustered	7.0	10090.ENSMUSP00000055757	Q80W65	false	10090.ENSMUSP00000055757	Q80W65	10090.ENSMUSP00000055757	Proprotein convertase subtilisin/kexin type 9; Crucial player in the regulation of plasma cholesterol homeostasis. Binds to low-density lipid receptor family members: low density lipoprotein receptor (LDLR), very low density lipoprotein receptor (VLDLR), apolipoprotein E receptor (LRP1/APOER) and apolipoprotein receptor 2 (LRP8/APOER2), and promotes their degradation in intracellular acidic compa…	label: attribute="display name" labelsize=12 labelAlignment=left outline=true outlineColor=white outlineTransparency=95 outlineWidth=10 background=false color=black dropShadow=false		stringdb	protein	Mus musculus
stringdb:10090.ENSMUSP00000046121	Asprv1		Unclustered	2.0	10090.ENSMUSP00000046121	Q09PK2	false	10090.ENSMUSP00000046121	Q09PK2	10090.ENSMUSP00000046121	Aspartic peptidase, retroviral-like 1	label: attribute="display name" labelsize=12 labelAlignment=left outline=true outlineColor=white outlineTransparency=95 outlineWidth=10 background=false color=black dropShadow=false		stringdb	protein	Mus musculus
stringdb:10090.ENSMUSP00000085531	Obp1a		Unclustered	2.0	10090.ENSMUSP00000085531	Q9D3H2	false	10090.ENSMUSP00000085531	Q9D3H2	10090.ENSMUSP00000085531	Odorant binding protein IA; Binds the chemical odorant 2-isobutyl-3-methoxypyrazine.	label: attribute="display name" labelsize=12 labelAlignment=left outline=true outlineColor=white outlineTransparency=95 outlineWidth=10 background=false color=black dropShadow=false		stringdb	protein	Mus musculus
stringdb:10090.ENSMUSP00000099933	Xpo1	Cluster 7	Clustered	3.4285714285714284	10090.ENSMUSP00000099933	Q6P5F9	false	10090.ENSMUSP00000099933	Q6P5F9	10090.ENSMUSP00000099933	Chromosome region maintenance 1 protein homolog; Mediates the nuclear export of cellular proteins (cargos) bearing a leucine-rich nuclear export signal (NES) and of RNAs. In the nucleus, in association with RANBP3, binds cooperatively to the NES on its target protein and to the GTPase Ran in its active GTP-bound form. Docking of this complex to the nuclear pore complex (NPC) is mediated through b…	label: attribute="display name" labelsize=12 labelAlignment=left outline=true outlineColor=white outlineTransparency=95 outlineWidth=10 background=false color=black dropShadow=false		stringdb	protein	Mus musculus	3NC1
stringdb:10090.ENSMUSP00000019422	Dpep1		Unclustered	0.0	10090.ENSMUSP00000019422	P31428	false	10090.ENSMUSP00000019422	P31428	10090.ENSMUSP00000019422	Membrane-bound dipeptidase 1; Hydrolyzes a wide range of dipeptides. Implicated in the renal metabolism of glutathione and its conjugates. Converts leukotriene D4 to leukotriene E4; it may play an important role in the regulation of leukotriene activity.	label: attribute="display name" labelsize=12 labelAlignment=left outline=true outlineColor=white outlineTransparency=95 outlineWidth=10 background=false color=black dropShadow=false		stringdb	protein	Mus musculus
stringdb:10090.ENSMUSP00000016033	Lta4h		Unclustered	2.0	10090.ENSMUSP00000016033	P24527	false	10090.ENSMUSP00000016033	P24527	10090.ENSMUSP00000016033	Leukotriene A(4) hydrolase; Epoxide hydrolase that catalyzes the final step in the biosynthesis of the proinflammatory mediator leukotriene B4. Has also aminopeptidase activity.	label: attribute="display name" labelsize=12 labelAlignment=left outline=true outlineColor=white outlineTransparency=95 outlineWidth=10 background=false color=black dropShadow=false		stringdb	protein	Mus musculus
stringdb:10090.ENSMUSP00000047218	Grhpr		Unclustered	3.888888888888889	10090.ENSMUSP00000047218	Q91Z53	false	10090.ENSMUSP00000047218	Q91Z53	10090.ENSMUSP00000047218	Glyoxylate reductase/hydroxypyruvate reductase; Enzyme with hydroxy-pyruvate reductase, glyoxylate reductase and D-glycerate dehydrogenase enzymatic activities. Reduces hydroxypyruvate to D-glycerate, glyoxylate to glycolate oxidizes D-glycerate to hydroxypyruvate (By similarity); Belongs to the D-isomer specific 2-hydroxyacid dehydrogenase family.	label: attribute="display name" labelsize=12 labelAlignment=left outline=true outlineColor=white outlineTransparency=95 outlineWidth=10 background=false color=black dropShadow=false		stringdb	protein	Mus musculus
stringdb:10090.ENSMUSP00000021506	Serpina3n		Unclustered	3.0	10090.ENSMUSP00000021506	Q91WP6	false	10090.ENSMUSP00000021506	Q91WP6	10090.ENSMUSP00000021506	Serine (or cysteine) peptidase inhibitor, clade A, member 3N	label: attribute="display name" labelsize=12 labelAlignment=left outline=true outlineColor=white outlineTransparency=95 outlineWidth=10 background=false color=black dropShadow=false		stringdb	protein	Mus musculus	1YXA
stringdb:10090.ENSMUSP00000132603	Gbe1		Unclustered	6.0	10090.ENSMUSP00000132603	Q9D6Y9	false	10090.ENSMUSP00000132603	Q9D6Y9	10090.ENSMUSP00000132603	Glucan (1,4-alpha-), branching enzyme 1; Required for normal glycogen accumulation. The alpha 1-6 branches of glycogen play an important role in increasing the solubility of the molecule.	label: attribute="display name" labelsize=12 labelAlignment=left outline=true outlineColor=white outlineTransparency=95 outlineWidth=10 background=false color=black dropShadow=false		stringdb	protein	Mus musculus
stringdb:10090.ENSMUSP00000020653	Sar1b	Cluster 10	Clustered	3.0	10090.ENSMUSP00000020653	Q9CQC9	false	10090.ENSMUSP00000020653	Q9CQC9	10090.ENSMUSP00000020653	SAR1 gene homolog B (S. cerevisiae); Involved in transport from the endoplasmic reticulum to the Golgi apparatus. Activated by the guanine nucleotide exchange factor PREB. Involved in the selection of the protein cargo and the assembly of the COPII coat complex.	label: attribute="display name" labelsize=12 labelAlignment=left outline=true outlineColor=white outlineTransparency=95 outlineWidth=10 background=false color=black dropShadow=false		stringdb	protein	Mus musculus
stringdb:10090.ENSMUSP00000119150	Saa1	Cluster 1	Clustered	13.0	10090.ENSMUSP00000119150	P05366	false	10090.ENSMUSP00000119150	P05366	10090.ENSMUSP00000119150	Serum amyloid A-1 protein; Major acute phase protein.	label: attribute="display name" labelsize=12 labelAlignment=left outline=true outlineColor=white outlineTransparency=95 outlineWidth=10 background=false color=black dropShadow=false		stringdb	protein	Mus musculus
stringdb:10090.ENSMUSP00000099939	Ugp2		Unclustered	5.0	10090.ENSMUSP00000099939	Q91ZJ5	false	10090.ENSMUSP00000099939	Q91ZJ5	10090.ENSMUSP00000099939	UTP--glucose-1-phosphate uridylyltransferase; Plays a central role as a glucosyl donor in cellular metabolic pathways.	label: attribute="display name" labelsize=12 labelAlignment=left outline=true outlineColor=white outlineTransparency=95 outlineWidth=10 background=false color=black dropShadow=false		stringdb	protein	Mus musculus
stringdb:10090.ENSMUSP00000000137	Actr2	Cluster 6	Clustered	5.866666666666666	10090.ENSMUSP00000000137	P61161	false	10090.ENSMUSP00000000137	P61161	10090.ENSMUSP00000000137	ARP2 actin-related protein 2; Functions as ATP-binding component of the Arp2/3 complex which is involved in regulation of actin polymerization and together with an activating nucleation-promoting factor (NPF) mediates the formation of branched actin networks. Seems to contact the pointed end of the daughter actin filament (By similarity).	label: attribute="display name" labelsize=12 labelAlignment=left outline=true outlineColor=white outlineTransparency=95 outlineWidth=10 background=false color=black dropShadow=false		stringdb	protein	Mus musculus
stringdb:10090.ENSMUSP00000099584	Arpc3		Unclustered	6.909090909090909	10090.ENSMUSP00000099584	Q9JM76	false	10090.ENSMUSP00000099584	Q9JM76	10090.ENSMUSP00000099584	Actin related protein 2/3 complex, subunit 3; Functions as component of the Arp2/3 complex which is involved in regulation of actin polymerization and together with an activating nucleation-promoting factor (NPF) mediates the formation of branched actin networks.	label: attribute="display name" labelsize=12 labelAlignment=left outline=true outlineColor=white outlineTransparency=95 outlineWidth=10 background=false color=black dropShadow=false		stringdb	protein	Mus musculus
stringdb:10090.ENSMUSP00000106090	Cops2	Cluster 2	Clustered	9.0	10090.ENSMUSP00000106090	P61202	false	10090.ENSMUSP00000106090	P61202	10090.ENSMUSP00000106090	COP9 (constitutive photomorphogenic) homolog, subunit 2 (Arabidopsis thaliana); Essential component of the COP9 signalosome complex (CSN), a complex involved in various cellular and developmental processes. The CSN complex is an essential regulator of the ubiquitin (Ubl) conjugation pathway by mediating the deneddylation of the cullin subunits of SCF-type E3 ligase complexes, leading to decrease …	label: attribute="display name" labelsize=12 labelAlignment=left outline=true outlineColor=white outlineTransparency=95 outlineWidth=10 background=false color=black dropShadow=false		stringdb	protein	Mus musculus
stringdb:10090.ENSMUSP00000021412	Psma6	Cluster 2	Clustered	8.454545454545455	10090.ENSMUSP00000021412	Q9QUM9	false	10090.ENSMUSP00000021412	Q9QUM9	10090.ENSMUSP00000021412	Proteasome (prosome, macropain) subunit, alpha type 6; Component of the 20S core proteasome complex involved in the proteolytic degradation of most intracellular proteins. This complex plays numerous essential roles within the cell by associating with different regulatory particles. Associated with two 19S regulatory particles, forms the 26S proteasome and thus participates in the ATP-dependent d…	label: attribute="display name" labelsize=12 labelAlignment=left outline=true outlineColor=white outlineTransparency=95 outlineWidth=10 background=false color=black dropShadow=false		stringdb	protein	Mus musculus
stringdb:10090.ENSMUSP00000071231	Pygl	Cluster 2	Clustered	8.454545454545455	10090.ENSMUSP00000071231	Q9ET01	false	10090.ENSMUSP00000071231	Q9ET01	10090.ENSMUSP00000071231	Glycogen phosphorylase, liver form; Phosphorylase is an important allosteric enzyme in carbohydrate metabolism. Enzymes from different sources differ in their regulatory mechanisms and in their natural substrates. However, all known phosphorylases share catalytic and structural properties (By similarity).	label: attribute="display name" labelsize=12 labelAlignment=left outline=true outlineColor=white outlineTransparency=95 outlineWidth=10 background=false color=black dropShadow=false		stringdb	protein	Mus musculus
stringdb:10090.ENSMUSP00000063734	Ezr	Cluster 3	Clustered	8.50909090909091	10090.ENSMUSP00000063734	P26040	false	10090.ENSMUSP00000063734	P26040	10090.ENSMUSP00000063734	Cytovillin; Probably involved in connections of major cytoskeletal structures to the plasma membrane. In epithelial cells, required for the formation of microvilli and membrane ruffles on the apical pole. Along with PLEKHG6, required for normal macropinocytosis (By similarity).	label: attribute="display name" labelsize=12 labelAlignment=left outline=true outlineColor=white outlineTransparency=95 outlineWidth=10 background=false color=black dropShadow=false		stringdb	protein	Mus musculus
stringdb:10090.ENSMUSP00000021773	Gpld1	Cluster 1	Clustered	13.0	10090.ENSMUSP00000021773	O70362	false	10090.ENSMUSP00000021773	O70362	10090.ENSMUSP00000021773	Glycosyl-phosphatidylinositol-specific phospholipase D; This protein hydrolyzes the inositol phosphate linkage in proteins anchored by phosphatidylinositol glycans (GPI-anchor) thus releasing these proteins from the membrane.	label: attribute="display name" labelsize=12 labelAlignment=left outline=true outlineColor=white outlineTransparency=95 outlineWidth=10 background=false color=black dropShadow=false		stringdb	protein	Mus musculus
stringdb:10090.ENSMUSP00000110349	Pi16		Unclustered	2.0	10090.ENSMUSP00000110349	Q9ET66	false	10090.ENSMUSP00000110349	Q9ET66	10090.ENSMUSP00000110349	Cysteine-rich protease inhibitor; May inhibit cardiomyocyte growth.	label: attribute="display name" labelsize=12 labelAlignment=left outline=true outlineColor=white outlineTransparency=95 outlineWidth=10 background=false color=black dropShadow=false		stringdb	protein	Mus musculus
stringdb:10090.ENSMUSP00000113051	Hagh		Unclustered	3.0	10090.ENSMUSP00000113051	Q99KB8	false	10090.ENSMUSP00000113051	Q99KB8	10090.ENSMUSP00000113051	Hydroxyacylglutathione hydrolase, mitochondrial; Thiolesterase that catalyzes the hydrolysis of S-D- lactoyl-glutathione to form glutathione and D-lactic acid.	label: attribute="display name" labelsize=12 labelAlignment=left outline=true outlineColor=white outlineTransparency=95 outlineWidth=10 background=false color=black dropShadow=false		stringdb	protein	Mus musculus
stringdb:10090.ENSMUSP00000008893	Coro1b		Unclustered	7.0	10090.ENSMUSP00000008893	Q9WUM3	false	10090.ENSMUSP00000008893	Q9WUM3	10090.ENSMUSP00000008893	Coronin, actin binding protein 1B; Regulates leading edge dynamics and cell motility in fibroblasts. May be involved in cytokinesis and signal transduction (By similarity).	label: attribute="display name" labelsize=12 labelAlignment=left outline=true outlineColor=white outlineTransparency=95 outlineWidth=10 background=false color=black dropShadow=false		stringdb	protein	Mus musculus
stringdb:10090.ENSMUSP00000027874	Sele	Cluster 3	Clustered	8.50909090909091	10090.ENSMUSP00000027874	Q00690	false	10090.ENSMUSP00000027874	Q00690	10090.ENSMUSP00000027874	Leukocyte-endothelial cell adhesion molecule 2; Cell-surface glycoprotein having a role in immunoadhesion. Mediates in the adhesion of blood neutrophils in cytokine-activated endothelium through interaction with PSGL1/SELPLG. May have a role in capillary morphogenesis.	label: attribute="display name" labelsize=12 labelAlignment=left outline=true outlineColor=white outlineTransparency=95 outlineWidth=10 background=false color=black dropShadow=false		stringdb	protein	Mus musculus
stringdb:10090.ENSMUSP00000022062	Sdha	Cluster 8	Seed	7.644444444444445	10090.ENSMUSP00000022062	Q8K2B3	false	10090.ENSMUSP00000022062	Q8K2B3	10090.ENSMUSP00000022062	Succinate dehydrogenase [ubiquinone] flavoprotein subunit, mitochondrial; Flavoprotein (FP) subunit of succinate dehydrogenase (SDH) that is involved in complex II of the mitochondrial electron transport chain and is responsible for transferring electrons from succinate to ubiquinone (coenzyme Q). Can act as a tumor suppressor; Belongs to the FAD-dependent oxidoreductase 2 family. FRD/SDH subfami…	label: attribute="display name" labelsize=12 labelAlignment=left outline=true outlineColor=white outlineTransparency=95 outlineWidth=10 background=false color=black dropShadow=false		stringdb	protein	Mus musculus
stringdb:10090.ENSMUSP00000117538	Engase		Unclustered	0.0	10090.ENSMUSP00000117538	Q8BX80	false	10090.ENSMUSP00000117538	Q8BX80	10090.ENSMUSP00000117538	Cytosolic endo-beta-N-acetylglucosaminidase; Endoglycosidase that releases N-glycans from glycoproteins by cleaving the beta-1,4-glycosidic bond in the N,N'-diacetylchitobiose core. Involved in the processing of free oligosaccharides in the cytosol (By similarity); Belongs to the glycosyl hydrolase 85 family.	label: attribute="display name" labelsize=12 labelAlignment=left outline=true outlineColor=white outlineTransparency=95 outlineWidth=10 background=false color=black dropShadow=false		stringdb	protein	Mus musculus
stringdb:10090.ENSMUSP00000006235	Ctsb	Cluster 9	Clustered	4.0	10090.ENSMUSP00000006235	P10605	false	10090.ENSMUSP00000006235	P10605	10090.ENSMUSP00000006235	Cathepsin B1; Thiol protease which is believed to participate in intracellular degradation and turnover of proteins. Has also been implicated in tumor invasion and metastasis; Belongs to the peptidase C1 family.	label: attribute="display name" labelsize=12 labelAlignment=left outline=true outlineColor=white outlineTransparency=95 outlineWidth=10 background=false color=black dropShadow=false		stringdb	protein	Mus musculus
stringdb:10090.ENSMUSP00000108391	Dspp		Unclustered	2.0	10090.ENSMUSP00000108391	P97399	false	10090.ENSMUSP00000108391	P97399	10090.ENSMUSP00000108391	Dentin sialophosphoprotein; DSP may be an important factor in dentinogenesis. DPP may bind high amount of calcium and facilitate initial mineralization of dentin matrix collagen as well as regulate the size and shape of the crystals.	label: attribute="display name" labelsize=12 labelAlignment=left outline=true outlineColor=white outlineTransparency=95 outlineWidth=10 background=false color=black dropShadow=false		stringdb	protein	Mus musculus
stringdb:10090.ENSMUSP00000028045	Mrc1	Cluster 11	Clustered	6.0	10090.ENSMUSP00000028045	Q61830	false	10090.ENSMUSP00000028045	Q61830	10090.ENSMUSP00000028045	Macrophage mannose receptor 1; Mediates the endocytosis of glycoproteins by macrophages. Binds both sulfated and non-sulfated polysaccharide chains. Acts as phagocytic receptor for bacteria, fungi and other pathogens.	label: attribute="display name" labelsize=12 labelAlignment=left outline=true outlineColor=white outlineTransparency=95 outlineWidth=10 background=false color=black dropShadow=false		stringdb	protein	Mus musculus	1DQG|1DQO|1FWU|1FWV
stringdb:10090.ENSMUSP00000125622	Srgn		Unclustered	2.0	10090.ENSMUSP00000125622	P13609	false	10090.ENSMUSP00000125622	P13609	10090.ENSMUSP00000125622	Secretory granule proteoglycan core protein; Plays a role in formation of mast cell secretory granules and mediates storage of various compounds in secretory vesicles. Required for storage of some proteases in both connective tissue and mucosal mast cells and for storage of granzyme B in T-lymphocytes. Plays a role in localizing neutrophil elastase in azurophil granules of neutrophils. Mediates p…	label: attribute="display name" labelsize=12 labelAlignment=left outline=true outlineColor=white outlineTransparency=95 outlineWidth=10 background=false color=black dropShadow=false		stringdb	protein	Mus musculus
stringdb:10090.ENSMUSP00000103012	Acly	Cluster 2	Clustered	9.696969696969697	10090.ENSMUSP00000103012	Q91V92	false	10090.ENSMUSP00000103012	Q91V92	10090.ENSMUSP00000103012	ATP-citrate (pro-S-)-lyase; ATP-citrate synthase is the primary enzyme responsible for the synthesis of cytosolic acetyl-CoA in many tissues. Has a central role in de novo lipid synthesis. In nervous tissue it may be involved in the biosynthesis of acetylcholine (By similarity); In the N-terminal section; belongs to the succinate/malate CoA ligase beta subunit family.	label: attribute="display name" labelsize=12 labelAlignment=left outline=true outlineColor=white outlineTransparency=95 outlineWidth=10 background=false color=black dropShadow=false		stringdb	protein	Mus musculus
stringdb:10090.ENSMUSP00000109235	Dnpep		Unclustered	3.0	10090.ENSMUSP00000109235	Q9Z2W0	false	10090.ENSMUSP00000109235	Q9Z2W0	10090.ENSMUSP00000109235	Aspartyl aminopeptidase; Aminopeptidase with specificity towards an acidic amino acid at the N-terminus. Likely to play an important role in intracellular protein and peptide metabolism (By similarity).	label: attribute="display name" labelsize=12 labelAlignment=left outline=true outlineColor=white outlineTransparency=95 outlineWidth=10 background=false color=black dropShadow=false		stringdb	protein	Mus musculus
stringdb:10090.ENSMUSP00000128696	Cndp2	Cluster 13	Clustered	3.0	10090.ENSMUSP00000128696	Q9D1A2	false	10090.ENSMUSP00000128696	Q9D1A2	10090.ENSMUSP00000128696	CNDP dipeptidase 2 (metallopeptidase M20 family); Hydrolyzes a variety of dipeptides including L-carnosine but has a strong preference for Cys-Gly. Catalyzes the production of N-lactoyl-amino acids from lactate and amino acids by reverse proteolysis.	label: attribute="display name" labelsize=12 labelAlignment=left outline=true outlineColor=white outlineTransparency=95 outlineWidth=10 background=false color=black dropShadow=false		stringdb	protein	Mus musculus	2ZOF|2ZOG
stringdb:10090.ENSMUSP00000046131	Fgl2		Unclustered	1.4666666666666666	10090.ENSMUSP00000046131	P12804	false	10090.ENSMUSP00000046131	P12804	10090.ENSMUSP00000046131	Cytotoxic T-lymphocyte-specific protein; Converts prothrombin to thrombin.	label: attribute="display name" labelsize=12 labelAlignment=left outline=true outlineColor=white outlineTransparency=95 outlineWidth=10 background=false color=black dropShadow=false		stringdb	protein	Mus musculus
stringdb:10090.ENSMUSP00000081141	Pgd	Cluster 1	Clustered	10.576923076923077	10090.ENSMUSP00000081141	Q9DCD0	false	10090.ENSMUSP00000081141	Q9DCD0	10090.ENSMUSP00000081141	6-phosphogluconate dehydrogenase, decarboxylating; Catalyzes the oxidative decarboxylation of 6- phosphogluconate to ribulose 5-phosphate and CO(2), with concomitant reduction of NADP to NADPH.	label: attribute="display name" labelsize=12 labelAlignment=left outline=true outlineColor=white outlineTransparency=95 outlineWidth=10 background=false color=black dropShadow=false		stringdb	protein	Mus musculus
stringdb:10090.ENSMUSP00000096876	Cd93		Unclustered	3.0	10090.ENSMUSP00000096876	O89103	false	10090.ENSMUSP00000096876	O89103	10090.ENSMUSP00000096876	Complement component 1 q subcomponent receptor 1; Receptor (or element of a larger receptor complex) for C1q, mannose-binding lectin (MBL2) and pulmonary surfactant protein A (SPA). May mediate the enhancement of phagocytosis in monocytes and macrophages upon interaction with soluble defense collagens. May play a role in intercellular adhesion. Marker for early multipotent hematopoietic precursor…	label: attribute="display name" labelsize=12 labelAlignment=left outline=true outlineColor=white outlineTransparency=95 outlineWidth=10 background=false color=black dropShadow=false		stringdb	protein	Mus musculus
stringdb:10090.ENSMUSP00000021536	Atp6v1d		Unclustered	2.1999999999999997	10090.ENSMUSP00000021536	P57746	false	10090.ENSMUSP00000021536	P57746	10090.ENSMUSP00000021536	ATPase, H+ transporting, lysosomal V1 subunit D; Subunit of the peripheral V1 complex of vacuolar ATPase. Vacuolar ATPase is responsible for acidifying a variety of intracellular compartments in eukaryotic cells, thus providing most of the energy required for transport processes in the vacuolar system. May play a role in cilium biogenesis through regulation of the transport and the localization o…	label: attribute="display name" labelsize=12 labelAlignment=left outline=true outlineColor=white outlineTransparency=95 outlineWidth=10 background=false color=black dropShadow=false		stringdb	protein	Mus musculus
stringdb:10090.ENSMUSP00000020315	Cand1		Unclustered	2.0	10090.ENSMUSP00000020315	Q6ZQ38	false	10090.ENSMUSP00000020315	Q6ZQ38	10090.ENSMUSP00000020315	Cullin-associated and neddylation-dissociated protein 1; Key assembly factor of SCF (SKP1-CUL1-F-box protein) E3 ubiquitin ligase complexes that promotes the exchange of the substrate-recognition F-box subunit in SCF complexes, thereby playing a key role in the cellular repertoire of SCF complexes. Acts as a F-box protein exchange factor. The exchange activity of CAND1 is coupled with cycles of n…	label: attribute="display name" labelsize=12 labelAlignment=left outline=true outlineColor=white outlineTransparency=95 outlineWidth=10 background=false color=black dropShadow=false		stringdb	protein	Mus musculus
stringdb:10090.ENSMUSP00000064934	Cd177	Cluster 9	Clustered	4.0	10090.ENSMUSP00000064934	Q8R2S8	false	10090.ENSMUSP00000064934	Q8R2S8	10090.ENSMUSP00000064934	CD177 antigen; In association with beta-2 integrin heterodimer ITGAM/CD11b and ITGB2/CD18, mediates activation of TNF-alpha primed neutrophils including degranulation and superoxide production (By similarity). In addition, by preventing beta-2 integrin internalization and attenuating chemokine signaling favors adhesion over migration (By similarity). Heterophilic interaction with PECAM1 on endoth…	label: attribute="display name" labelsize=12 labelAlignment=left outline=true outlineColor=white outlineTransparency=95 outlineWidth=10 background=false color=black dropShadow=false		stringdb	protein	Mus musculus
stringdb:10090.ENSMUSP00000003659	Comp		Unclustered	5.0	10090.ENSMUSP00000003659	Q9R0G6	false	10090.ENSMUSP00000003659	Q9R0G6	10090.ENSMUSP00000003659	Cartilage oligomeric matrix protein; May play a role in the structural integrity of cartilage via its interaction with other extracellular matrix proteins such as the collagens and fibronectin. Can mediate the interaction of chondrocytes with the cartilage extracellular matrix through interaction with cell surface integrin receptors. Could play a role in the pathogenesis of osteoarthritis. Potent…	label: attribute="display name" labelsize=12 labelAlignment=left outline=true outlineColor=white outlineTransparency=95 outlineWidth=10 background=false color=black dropShadow=false		stringdb	protein	Mus musculus	1MZ9|3V2N|3V2P|3V2Q|3V2R
stringdb:10090.ENSMUSP00000061544	Cilp2		Unclustered	3.0	10090.ENSMUSP00000061544	D3Z7H8	false	10090.ENSMUSP00000061544	D3Z7H8	10090.ENSMUSP00000061544	Cartilage intermediate layer protein 2; May play a role in cartilage scaffolding.	label: attribute="display name" labelsize=12 labelAlignment=left outline=true outlineColor=white outlineTransparency=95 outlineWidth=10 background=false color=black dropShadow=false		stringdb	protein	Mus musculus
stringdb:10090.ENSMUSP00000062996	Gdi2		Unclustered	1.5833333333333335	10090.ENSMUSP00000062996	Q61598	false	10090.ENSMUSP00000062996	Q61598	10090.ENSMUSP00000062996	Guanosine diphosphate (GDP) dissociation inhibitor 2; Regulates the GDP/GTP exchange reaction of most Rab proteins by inhibiting the dissociation of GDP from them, and the subsequent binding of GTP to them.	label: attribute="display name" labelsize=12 labelAlignment=left outline=true outlineColor=white outlineTransparency=95 outlineWidth=10 background=false color=black dropShadow=false		stringdb	protein	Mus musculus
stringdb:10090.ENSMUSP00000025684	Ehd1		Unclustered	0.6666666666666666	10090.ENSMUSP00000025684	Q9WVK4	false	10090.ENSMUSP00000025684	Q9WVK4	10090.ENSMUSP00000025684	EH domain-containing protein 1; ATP- and membrane-binding protein that controls membrane reorganization/tubulation upon ATP hydrolysis. In vitro causes vesiculation of endocytic membranes (By similarity). Acts in early endocytic membrane fusion and membrane trafficking of recycling endosomes. Recruited to endosomal membranes upon nerve growth factor stimulation, indirectly regulates neurite outgr…	label: attribute="display name" labelsize=12 labelAlignment=left outline=true outlineColor=white outlineTransparency=95 outlineWidth=10 background=false color=black dropShadow=false		stringdb	protein	Mus musculus
stringdb:10090.ENSMUSP00000025563	Fth1		Unclustered	1.7142857142857142	10090.ENSMUSP00000025563	P09528	false	10090.ENSMUSP00000025563	P09528	10090.ENSMUSP00000025563	Ferritin heavy chain 1; Stores iron in a soluble, non-toxic, readily available form. Important for iron homeostasis. Has ferroxidase activity. Iron is taken up in the ferrous form and deposited as ferric hydroxides after oxidation. Also plays a role in delivery of iron to cells. Mediates iron uptake in capsule cells of the developing kidney.	label: attribute="display name" labelsize=12 labelAlignment=left outline=true outlineColor=white outlineTransparency=95 outlineWidth=10 background=false color=black dropShadow=false		stringdb	protein	Mus musculus	3WNW|5OBA|5OBB
stringdb:10090.ENSMUSP00000082125	Serpina3c		Unclustered	0.5	10090.ENSMUSP00000082125	P29621	false	10090.ENSMUSP00000082125	P29621	10090.ENSMUSP00000082125	Serine (or cysteine) peptidase inhibitor, clade A, member 3C	label: attribute="display name" labelsize=12 labelAlignment=left outline=true outlineColor=white outlineTransparency=95 outlineWidth=10 background=false color=black dropShadow=false		stringdb	protein	Mus musculus
stringdb:10090.ENSMUSP00000108160	Cd163	Cluster 12	Seed	4.021978021978022	10090.ENSMUSP00000108160	Q2VLH6	false	10090.ENSMUSP00000108160	Q2VLH6	10090.ENSMUSP00000108160	Scavenger receptor cysteine-rich type 1 protein M130; Involved in clearance and endocytosis of hemoglobin/haptoglobin complexes by macrophages and may thereby protect tissues from free hemoglobin-mediated oxidative damage. May play a role in the uptake and recycling of iron, via endocytosis of hemoglobin/haptoglobin and subsequent breakdown of heme. Binds hemoglobin/haptoglobin complexes in a cal…	label: attribute="display name" labelsize=12 labelAlignment=left outline=true outlineColor=white outlineTransparency=95 outlineWidth=10 background=false color=black dropShadow=false		stringdb	protein	Mus musculus
stringdb:10090.ENSMUSP00000080501	Bpifb1		Unclustered	1.6666666666666667	10090.ENSMUSP00000080501	Q61114	false	10090.ENSMUSP00000080501	Q61114	10090.ENSMUSP00000080501	Long palate, lung and nasal epithelium carcinoma-associated protein 1; May play a role in innate immunity in mouth, nose and lungs. Binds bacterial lipopolysaccharide (LPS) and modulates the cellular responses to LPS. May be involved in formation of the left-right axis in the node of the developing embryo.	label: attribute="display name" labelsize=12 labelAlignment=left outline=true outlineColor=white outlineTransparency=95 outlineWidth=10 background=false color=black dropShadow=false		stringdb	protein	Mus musculus
stringdb:10090.ENSMUSP00000034834	Pkm	Cluster 2	Clustered	9.202614379084968	10090.ENSMUSP00000034834	P52480	false	10090.ENSMUSP00000034834	Q9CWB1	10090.ENSMUSP00000034834	Pyruvate kinase muscle isozyme; Glycolytic enzyme that catalyzes the transfer of a phosphoryl group from phosphoenolpyruvate (PEP) to ADP, generating ATP. Stimulates POU5F1-mediated transcriptional activation (By similarity).	label: attribute="display name" labelsize=12 labelAlignment=left outline=true outlineColor=white outlineTransparency=95 outlineWidth=10 background=false color=black dropShadow=false		stringdb	protein	Mus musculus
stringdb:10090.ENSMUSP00000103267	Ldha	Cluster 2	Clustered	9.463235294117649	10090.ENSMUSP00000103267	P06151	false	10090.ENSMUSP00000103267	P06151	10090.ENSMUSP00000103267	Lactate dehydrogenase A; Belongs to the LDH/MDH superfamily. LDH family.	label: attribute="display name" labelsize=12 labelAlignment=left outline=true outlineColor=white outlineTransparency=95 outlineWidth=10 background=false color=black dropShadow=false		stringdb	protein	Mus musculus
stringdb:10090.ENSMUSP00000051731	Plxnb2		Unclustered	1.6666666666666667	10090.ENSMUSP00000051731	B2RXS4	false	10090.ENSMUSP00000051731	B2RXS4	10090.ENSMUSP00000051731	Plexin B2; Cell surface receptor for SEMA4C, SEMA4D and SEMA4G that plays an important role in cell-cell signaling. Binding to class 4 semaphorins promotes downstream activation of RHOA and phosphorylation of ERBB2 at 'Tyr-1248'. Required for normal differentiation and migration of neuronal cells during brain corticogenesis and for normal embryonic brain development. Regulates the migration of ce…	label: attribute="display name" labelsize=12 labelAlignment=left outline=true outlineColor=white outlineTransparency=95 outlineWidth=10 background=false color=black dropShadow=false		stringdb	protein	Mus musculus	5E6P
stringdb:10090.ENSMUSP00000113071	Msn	Cluster 3	Clustered	8.50909090909091	10090.ENSMUSP00000113071	P26041	false	10090.ENSMUSP00000113071	P26041	10090.ENSMUSP00000113071	Membrane-organizing extension spike protein; Probably involved in connections of major cytoskeletal structures to the plasma membrane. Plays a role in regulating the proliferation, migration, and adhesion of human lymphoid cells and participates in immunologic synapse formation.	label: attribute="display name" labelsize=12 labelAlignment=left outline=true outlineColor=white outlineTransparency=95 outlineWidth=10 background=false color=black dropShadow=false		stringdb	protein	Mus musculus	4YL8
stringdb:10090.ENSMUSP00000114839	Arpc4	Cluster 6	Clustered	5.9393939393939394	10090.ENSMUSP00000114839	P59999	false	10090.ENSMUSP00000114839	P59999	10090.ENSMUSP00000114839	Actin related protein 2/3 complex, subunit 4; Functions as actin-binding component of the Arp2/3 complex which is involved in regulation of actin polymerization and together with an activating nucleation-promoting factor (NPF) mediates the formation of branched actin networks. Seems to contact the mother actin filament (By similarity).	label: attribute="display name" labelsize=12 labelAlignment=left outline=true outlineColor=white outlineTransparency=95 outlineWidth=10 background=false color=black dropShadow=false		stringdb	protein	Mus musculus
stringdb:10090.ENSMUSP00000138250	Xpnpep1		Unclustered	0.6666666666666666	10090.ENSMUSP00000138250	Q6P1B1	false	10090.ENSMUSP00000138250	Q6P1B1	10090.ENSMUSP00000138250	X-prolyl aminopeptidase (aminopeptidase P) 1, soluble; Contributes to the degradation of bradykinin. Catalyzes the removal of a penultimate prolyl residue from the N-termini of peptides, such as Arg-Pro-Pro (By similarity).	label: attribute="display name" labelsize=12 labelAlignment=left outline=true outlineColor=white outlineTransparency=95 outlineWidth=10 background=false color=black dropShadow=false		stringdb	protein	Mus musculus
stringdb:10090.ENSMUSP00000017148	Svs5		Unclustered	0.0	10090.ENSMUSP00000017148	P30933	false	10090.ENSMUSP00000017148	P30933	10090.ENSMUSP00000017148	Seminal vesicle secretory protein 5	label: attribute="display name" labelsize=12 labelAlignment=left outline=true outlineColor=white outlineTransparency=95 outlineWidth=10 background=false color=black dropShadow=false		stringdb	protein	Mus musculus
stringdb:10090.ENSMUSP00000085192	Col3a1	Cluster 8	Clustered	6.533333333333333	10090.ENSMUSP00000085192	P08121	false	10090.ENSMUSP00000085192	P08121	10090.ENSMUSP00000085192	Collagen alpha-1(III) chain; Collagen type III occurs in most soft connective tissues along with type I collagen. Involved in regulation of cortical development. Is the major ligand of ADGRG1 in the developing brain and binding to ADGRG1 inhibits neuronal migration and activates the RhoA pathway by coupling ADGRG1 to GNA13 and possibly GNA12.	label: attribute="display name" labelsize=12 labelAlignment=left outline=true outlineColor=white outlineTransparency=95 outlineWidth=10 background=false color=black dropShadow=false		stringdb	protein	Mus musculus
